# Supplementary material for: Identification of Abundant and Functional dodecaRNAs (doRNAs) Derived from Ribosomal RNA
Source: Int J Mol Sci. 2021 Sep 9;22(18):9757. doi: 10.3390/ijms22189757 (PMC8467515; doi:10.3390/ijms22189757)
Supplement: Supplementary file 1 [file ijms-22-09757-s001.zip]

Archive with 4 entries (3 files):
- ijms-1348259-supplementary/
- ijms-1348259-supplementary/1 MS Lambert et al. doRNAs to IJMS Supplementary Materials and Methods.pdf
- ijms-1348259-supplementary/2 MS Lambert et al. doRNAs to IJMS Supplementary Tables.xlsx
- ijms-1348259-supplementary/3 MS Lambert et al. doRNAs to IJMS Supplementary Figures.pdf
