# Supplementary material for: Identification of Abundant and Functional dodecaRNAs (doRNAs) Derived from Ribosomal RNA
Source: Int J Mol Sci. 2021 Sep 9;22(18):9757. doi: 10.3390/ijms22189757 (PMC8467515; doi:10.3390/ijms22189757)
Supplement: Supplementary file 1 [file ijms-22-09757-s001.zip › ijms-1348259-supplementary/2 MS Lambert et al. doRNAs to IJMS Supplementary Tables.xlsx]

## Sheet: Table S1
SUPPLEMENTARY TABLES
Identification of new, abundant and functional dodecaRNAs (doRNAs) derived from ribosomal RNA
Marine Lambert1,2,5, Abderrahim Benmoussa1,2,5, Idrissa Diallo1,2,5, Katheryn Ouellet-Boutin1,2,5, Véronique Dorval1†, Nathalie Majeau1, Charles-Joly Beauparlant1,3,5, Arnaud Droit1,3,5, Alain Bergeron1,4,5, Bernard Têtu1,5, Yves Fradet1,4,5, Frédéric Pouliot1,4,5 , and Patrick Provost1,2,5*
1 CHU de Québec-Université Laval Research Center/CHUL Pavilion, 2705 Blvd Laurier, Quebec City, QC, G1V 4G2, Canada; 2 Department of Microbiology, Infectious Diseases and Immunology, 3 Department of Molecular Medicine, 4 Department of Surgery, 5 Faculty of Medicine, Université Laval, Quebec City, QC, G1V 0A6, Canada
† Deceased
* To whom correspondence should be addressed: patrick.provost@crchudequebec.ulaval.ca
Supplementary table S1. Sequence variants of doRNAs in human, mouse and Drosophila from our small RNA-Seq datasets
These lists contain all precursors that are present at more than 0.005% of the total reads.
Sequence variants of doRNAs in human HEK293 cells.
Length	Sequence	Copy number	Percentage of reads
12	GACTCTTAGCGG	2089234	39.2
13	CGACTCTTAGCGG	1863535	34.9
18	CGATACGACTCTTAGCGG	291052	5.5
14	ACGACTCTTAGCGG	110174	2.1
17	GATACGACTCTTAGCGG	63788	1.2
11	ACTCTTAGCGG	61765	1.2
13	GGACTCTTAGCGG	56313	0.9
19	ACGATACGACTCTTAGCGG	35586	0.7
15	TACGACTCTTAGCGG	30581	0.6
16	ATACGACTCTTAGCGG	17774	0.3
13	TGACTCTTAGCGG	6826	0.1
19	CCGATACGACTCTTAGCGG	5445	0.1
15	AACGACTCTTAGCGG	3729	0.07
18	GGATACGACTCTTAGCGG	3310	0.06
20	ACCGATACGACTCTTAGCGG	2528	0.05
17	AATACGACTCTTAGCGG	2455	0.04
18	TCGTACGACTCTTAGCGG	2172	0.04
16	GTACGACTCTTAGCGG	1745	0.03
18	AGATACGACTCTTAGCGG	1190	0.02
14	CGGACTCTTAGCGG	976	0.02
17	CGTACGACTCTTAGCGG	884	0.02
15	GACGACTCTTAGCGG	865	0.02
19	GCGATACGACTCTTAGCGG	814	0.01
18	TGATACGACTCTTAGCGG	747	0.01
19	CTCGTACGACTCTTAGCGG	667	0.01
14	TAGACTCTTAGCGG	635	0.01
18	CGCTACGACTCTTAGCGG	430	0.008
18	ACGTACGACTCTTAGCGG	407	0.008
18	CTATACGACTCTTAGCGG	401	0.008
14	GCGACTCTTAGCGG	390	0.007
20	TACGATACGACTCTTAGCGG	362	0.007
18	CGATATGACTCTTAGCGG	335	0.006
14	TCGACTCTTAGCGG	315	0.006
19	ATCGTACGACTCTTAGCGG	262	0.005
18	CCATACGACTCTTAGCGG	245	0.005
Sequence variants of doRNAs in mouse neuronal N2a cells.
Length	Sequence	Copy number	Percentage of reads
13	CGACTCTTAGCGG	2266490	42.3
18	TCGTACGACTCTTAGCGG	610455	11.4
12	GACTCTTAGCGG	483970	9.0
19	CTCGTACGACTCTTAGCGG	341866	6.4
17	CGTACGACTCTTAGCGG	185829	3.5
16	GTACGACTCTTAGCGG	160886	3.0
14	ACGACTCTTAGCGG	128736	2.4
15	TACGACTCTTAGCGG	59172	1.1
19	ATCGTACGACTCTTAGCGG	56949	1.0
19	GTCGTACGACTCTTAGCGG	46388	0.9
20	ACTCGTACGACTCTTAGCGG	34973	0.6
18	ACGTACGACTCTTAGCGG	24615	0.5
13	GGACTCTTAGCGG	13584	0.3
13	AGACTCTTAGCGG	11921	0.2
20	CCTCGTACGACTCTTAGCGG	7964	0.1
17	AGTACGACTCTTAGCGG	7566	0.1
13	TGACTCTTAGCGG	7397	0.1
21	ACCTCGTACGACTCTTAGCGG	7151	0.13
20	GCTCGTACGACTCTTAGCGG	6482	0.12
17	GGTACGACTCTTAGCGG	5647	0.10
15	AACGACTCTTAGCGG	4153	0.08
18	GCGTACGACTCTTAGCGG	3980	0.07
16	ATACGACTCTTAGCGG	3428	0.06
19	TTCGTACGACTCTTAGCGG	2270	0.04
18	CCGTACGACTCTTAGCGG	1633	0.03
20	TCTCGTACGACTCTTAGCGG	1538	0.03
15	GACGACTCTTAGCGG	1280	0.02
18	TTGTACGACTCTTAGCGG	993	0.02
17	TGTACGACTCTTAGCGG	989	0.02
22	GACCTCGTACGACTCTTAGCGG	867	0.02
21	GCCTCGTACGACTCTTAGCGG	789	0.02
14	GCGACTCTTAGCGG	784	0.01
18	TAGTACGACTCTTAGCGG	748	0.01
20	CGTCGTACGACTCTTAGCGG	665	0.01
21	TACTCGTACGACTCTTAGCGG	599	0.01
14	TCGACTCTTAGCGG	533	0.01
18	TCGTATGACTCTTAGCGG	419	0.008
19	CTAGTACGACTCTTAGCGG	356	0.007
18	TCGTAAGACTCTTAGCGG	341	0.006
18	TCGCACGACTCTTAGCGG	292	0.005
Sequence variants of doRNAs in Drosophila melanogaster.
Length	Sequence	Copy number	Percentage of reads
12	AACTCTAAGCGG	1846319	41.9
13	AAACTCTAAGCGG	500631	11.4
13	GAACTCTAAGCGG	115197	2.6
14	AAAACTCTAAGCGG	92763	2.1
15	TAAAACTCTAAGCGG	77634	1.8
17	TATAAAACTCTAAGCGG	76519	1.8
16	ATAAAACTCTAAGCGG	41048	0.9
18	TTATAAAACTCTAAGCGG	26294	0.6
18	ATATAAAACTCTAAGCGG	20151	0.5
19	ATTATAAAACTCTAAGCGG	10670	0.2
17	AATAAAACTCTAAGCGG	5734	0.1
15	AAAAACTCTAAGCGG	3277	0.07
13	TAACTCTAAGCGG	2372	0.05
14	GAAACTCTAAGCGG	1919	0.04
20	AATTATAAAACTCTAAGCGG	1807	0.04
16	GTAAAACTCTAAGCGG	1509	0.03
21	GAATTATAAAACTCTAAGCGG	921	0.02
18	GTATAAAACTCTAAGCGG	911	0.02
14	TAAACTCTAAGCGG	901	0.02
15	GAAAACTCTAAGCGG	822	0.02
14	CGAACTCTAAGCGG	799	0.02
17	GATAAAACTCTAAGCGG	744	0.02
25	GATGGCGGGCTGTAACTCTAAGCGG	624	0.01
29	CTAGGGATCGGGTGTTGAACTCTAAGCGG	430	0.01
26	CATGGAGGGTGTAGAACTCTAAGCGG	425	0.01
29	CAAGGGAACGGGCTTGGAACTCTAAGCGG	400	0.009
13	CAACTCTAAGCGG	345	0.008
22	GGCGGGCTGTAACTCTAAGCGG	261	0.006
19	TATATAAAACTCTAAGCGG	237	0.005
28	TAGGGATCGGGTGTTGAACTCTAAGCGG	215	0.005
26	GATGGCGGGCTGTAAACTCTAAGCGG	206	0.005

## Sheet: Table S2
Supplementary table S2. Lists of protein partners of doRNAs identified by pull-down using 3’ or 5’ biotinylated RNA and streptavidin beads, followed by Gene Ontology (GO) analyses.
Lists of proteins patners of 3' biotinylated pull-down experiments. Lists were divided according to the proteins (peptides) from the biotinylated doRNA, C-doRNA or negative RNA pull-down.
#Pep, exclusive unique peptide count; m,w, molecular weight; %spec, protein percentage of total spectra; #unique, exclusive unique spectrum count; %cov, percentage of amino acids identified
Only doRNA + C-doRNA	32 proteins				doRNA					C-doRNA
Protein	m,w,	Accession	#Pep	%Spec	#Unique	#Spec	%Cov	#Pep	%Spec	#Unique	#Spec	%Cov
Heterogeneous nuclear ribonucleoproteins A2/B1 OS=Mus musculus GN=Hnrnpa2b1 PE=1 SV=2	37 kDa	O88569	28	0.00912012	52	193	0.637394	18	0.00441099	24	75	0.467422
Putative uncharacterized protein OS=Mus musculus GN=Hnrnpm PE=1 SV=1	74 kDa	Q3THB3	44	0.0226822	79	480	0.569565	31	0.0080574	48	137	0.433333
Transcriptional activator protein Pur-beta OS=Mus musculus GN=Purb PE=1 SV=3	34 kDa	O35295	17	0.00283527	20	60	0.503086	9	0.00241134	12	41	0.37037
Heterogeneous nuclear ribonucleoprotein A3 OS=Mus musculus GN=Hnrnpa3 PE=1 SV=1	34 kDa	A2AL12	22	0.00581231	30	123	0.446541	16	0.00317591	19	54	0.371069
Myelin expression factor 2 OS=Mus musculus GN=Myef2 PE=1 SV=1	63 kDa	Q8C854	30	0.00619034	43	131	0.426396	32	0.00635182	43	108	0.490694
Heterogeneous nuclear ribonucleoprotein A1 OS=Mus musculus GN=Hnrnpa1 PE=1 SV=1	39 kDa	Q5EBP8	16	0.00406389	25	86	0.412869	12	0.00241134	13	41	0.420912
Heterogeneous nuclear ribonucleoprotein A0 OS=Mus musculus GN=Hnrnpa0 PE=1 SV=1	31 kDa	Q9CX86	14	0.00226822	18	48	0.373771	12	0.00158796	13	27	0.422951
Heat shock cognate 71 kDa protein OS=Mus musculus GN=Hspa8 PE=1 SV=1	71 kDa	P63017	25	0.00231547	33	49	0.349845	6	0.000470505	6	8	0.120743
Oxysterol-binding protein OS=Mus musculus GN=Osbpl6 PE=1 SV=1	110 kDa	F8WIZ7	25	0.00179567	28	38	0.283351	18	0.00170558	23	29	0.208893
Tubulin beta-4B chain OS=Mus musculus GN=Tubb4b PE=1 SV=1	50 kDa	P68372	3	0.0005198	5	11	0.265169	3	0.000411692	4	7	0.265169
Putative uncharacterized protein OS=Mus musculus GN=Hnrnpu PE=2 SV=1	76 kDa	Q3TGN5	3	0.000141764	3	3	0.260933	4	0.000411692	5	7	0.310496
Splicing factor 3b, subunit 3 OS=Mus musculus GN=Sf3b3 PE=2 SV=1	136 kDa	B2RSV4	19	0.00113411	19	24	0.16023	3	0.000235253	3	4	0.0295809
Heterogeneous nuclear ribonucleoprotein D-like OS=Mus musculus GN=Hnrnpdl PE=1 SV=1	46 kDa	D3YTQ3	5	0.000425291	5	9	0.154762	3	0.000352879	3	6	0.0857143
RNA-binding protein 45 OS=Mus musculus GN=Rbm45 PE=1 SV=1	53 kDa	Q8BHN5	8	0.000472545	8	10	0.153361	6	0.000470505	7	8	0.109244
AP-2 complex subunit mu OS=Mus musculus GN=Ap2m1 PE=1 SV=1	50 kDa	P84091	6	0.000425291	6	9	0.117241	6	0.000529318	6	9	0.117241
Purine-rich element-binding protein gamma OS=Mus musculus GN=Purg PE=1 SV=1	40 kDa	Q8R4E6	3	0.000661563	3	14	0.102857	4	0.000470505	4	8	0.128571
Protein Heca OS=Mus musculus GN=Heca PE=1 SV=1	59 kDa	Q3V1N5	4	0.000236273	4	5	0.0845588	4	0.000352879	4	6	0.0716912
Fascin OS=Mus musculus GN=Fscn1 PE=1 SV=4	55 kDa	Q61553	4	0.000236273	4	5	0.0770791	5	0.000352879	5	6	0.0953347
Polypyrimidine tract-binding protein 3 OS=Mus musculus GN=Ptbp3 PE=1 SV=1	60 kDa	G3UXA6	3	0.000472545	3	10	0.0758123	6	0.00094101	6	16	0.148014
Pre-mRNA-splicing factor ATP-dependent RNA helicase DHX15 OS=Mus musculus GN=Dhx15 PE=1 SV=2	91 kDa	O35286	6	0.000330782	6	7	0.0754717	8	0.000588132	10	10	0.0930818
Isoform 2 of PH and SEC7 domain-containing protein 1 OS=Mus musculus GN=Psd	44 kDa	Q5DTT2-2	3	0.000141764	3	3	0.0687023	4	0.000294066	4	5	0.0992366
Ras GTPase-activating protein-binding protein 2 OS=Mus musculus GN=G3bp2 PE=1 SV=2	54 kDa	P97379	3	0.000141764	3	3	0.0622407	19	0.00417573	28	71	0.410788
AP-2 complex subunit alpha-1 OS=Mus musculus GN=Ap2a1 PE=1 SV=1	108 kDa	P17426	6	0.0005198	8	11	0.0614125	15	0.00152914	21	26	0.168884
Zinc finger CCCH-type antiviral protein 1 OS=Mus musculus GN=Zc3hav1 PE=1 SV=1	113 kDa	D3Z5I1	5	0.000283527	5	6	0.060241	7	0.000411692	7	7	0.0793173
FERM, RhoGEF and pleckstrin domain-containing protein 1 OS=Mus musculus GN=Farp1 PE=1 SV=1	119 kDa	F8VPU2	5	0.000283527	5	6	0.0486641	3	0.000176439	3	3	0.0305344
AP complex subunit beta OS=Mus musculus GN=Ap2b1 PE=1 SV=1	105 kDa	H3BIY9	4	0.000236273	4	5	0.0403397	8	0.000882197	9	15	0.0764331
Oxysterol-binding protein OS=Mus musculus GN=Osbpl3 PE=1 SV=1	100 kDa	D3YTT6	3	0.000189018	3	4	0.03386	6	0.000411692	6	7	0.0733634
E3 ubiquitin-protein ligase TRIM56 OS=Mus musculus GN=Trim56 PE=4 SV=1	80 kDa	A0A0R4J0Q6	3	0.000141764	3	3	0.0286104	10	0.000764571	10	13	0.13079
Diacylglycerol kinase OS=Mus musculus GN=Dgkz PE=1 SV=1	106 kDa	A2AHJ7	3	0.000141764	3	3	0.0285412	7	0.000470505	7	8	0.0856237
Squamous cell carcinoma antigen recognized by T-cells 3 OS=Mus musculus GN=Sart3 PE=1 SV=1	110 kDa	Q9JLI8	3	0.000141764	3	3	0.024948	4	0.000235253	4	4	0.0363825
FERM, RhoGEF and pleckstrin domain-containing protein 2 OS=Mus musculus GN=Farp2 PE=1 SV=2	121 kDa	Q91VS8	3	0.000141764	3	3	0.0234742	3	0.000176439	3	3	0.029108
Membrane-associated phosphatidylinositol transfer protein 2 OS=Mus musculus GN=Pitpnm2 PE=1 SV=1	148 kDa	E9PYJ7	3	0.000141764	3	3	0.0202855	5	0.000352879	5	6	0.0375657
Only doRNA	19				doRNA
Protein	m,w,	Accession	#Pep	%Spec	#Unique	#Spec	%Cov
Putative uncharacterized protein OS=Mus musculus GN=Actb PE=2 SV=1	42 kDa	Q3U804	3	0.000283527	4	6	0.446524
Splicing factor 3A subunit 1 OS=Mus musculus GN=Sf3a1 PE=1 SV=1	89 kDa	Q8K4Z5	13	0.000756072	14	16	0.175727
Splicing factor 3B subunit 1 OS=Mus musculus GN=Sf3b1 PE=1 SV=1	146 kDa	G5E866	25	0.00198469	28	42	0.169479
Laminin receptor (Fragment) OS=Mus musculus GN=Rpsa PE=2 SV=1	33 kDa	B2CY77	4	0.0005198	5	11	0.162712
Protein 2410002F23Rik OS=Mus musculus GN=2410002F23Rik PE=1 SV=1	32 kDa	Q3TE80	4	0.000236273	4	5	0.130282
40S ribosomal protein S3a OS=Mus musculus GN=Rps3a PE=1 SV=3	30 kDa	P97351	3	0.000141764	3	3	0.109848
60S ribosomal protein L6 OS=Mus musculus GN=Rpl6l PE=3 SV=1	34 kDa	E9PUX4	4	0.000236273	4	5	0.0912162
Aspartate aminotransferase, cytoplasmic OS=Mus musculus GN=Got1 PE=1 SV=3	46 kDa	P05201	4	0.000189018	4	4	0.0895884
Fructose-bisphosphate aldolase OS=Mus musculus GN=Aldoa PE=1 SV=1	45 kDa	A6ZI44	3	0.000236273	3	5	0.0813397
Zinc finger CCCH domain-containing protein 10 OS=Mus musculus GN=Zc3h10 PE=2 SV=1	46 kDa	Q8R205	3	0.000189018	3	4	0.0804598
Gem-associated protein 5 OS=Mus musculus GN=Gemin5 PE=1 SV=1	167 kDa	A2AFQ9	11	0.000661563	11	14	0.0712858
MKIAA0052 protein (Fragment) OS=Mus musculus GN=mKIAA0052 PE=4 SV=1	85 kDa	Q6ZQK1	6	0.000283527	6	6	0.0685484
La-related protein 1 OS=Mus musculus GN=Larp1 PE=1 SV=3	121 kDa	Q6ZQ58	6	0.000425291	6	9	0.0634328
Protein Kank1 (Fragment) OS=Mus musculus GN=Kank1 PE=1 SV=1	126 kDa	E9Q944	6	0.000378036	6	8	0.0592851
Putative uncharacterized protein OS=Mus musculus GN=Sf3b2 PE=2 SV=1	98 kDa	Q3UAI4	6	0.000425291	7	9	0.0626424
Ddx3x protein OS=Mus musculus GN=Ddx3x PE=2 SV=1	73 kDa	B7ZWF1	3	0.000189018	3	4	0.0468986
ATP-dependent RNA helicase A OS=Mus musculus GN=Dhx9 PE=1 SV=1	150 kDa	A0A087WPL5	5	0.000283527	5	6	0.033261
116 kDa U5 small nuclear ribonucleoprotein component OS=Mus musculus GN=Eftud2 PE=1 SV=1	109 kDa	A2AH85	3	0.000189018	3	4	0.031893
Dynamin-1 OS=Mus musculus GN=Dnm1 PE=1 SV=1	94 kDa	A0A0J9YUE9	3	0.000141764	3	3	0.0287425
Only C-doRNA	16				C-doRNA
Protein	m,w,	Accession	#Pep	%Spec	#Unique	#Spec	%Cov
RNA-binding protein Raly (Fragment) OS=Mus musculus GN=Raly PE=1 SV=1	16 kDa	A2AU60	4	0.000352879	5	6	0.297872
Rho guanine nucleotide exchange factor 2 OS=Mus musculus GN=Arhgef2 PE=1 SV=1	110 kDa	H3BJ40	9	0.000646945	10	11	0.112371
DEAD (Asp-Glu-Ala-Asp) box polypeptide 5 OS=Mus musculus GN=Ddx5 PE=2 SV=1	69 kDa	A1L333	7	0.000411692	7	7	0.110569
Zinc finger C2HC domain-containing protein 1A OS=Mus musculus GN=Zc2hc1a PE=1 SV=1	35 kDa	Q8BJH1	3	0.000176439	3	3	0.0925926
Pre-mRNA-processing factor 19 OS=Mus musculus GN=Prpf19 PE=1 SV=1	55 kDa	Q99KP6	5	0.000352879	6	6	0.077381
Putative uncharacterized protein OS=Mus musculus GN=Ddx21 PE=2 SV=1	94 kDa	Q3ULC7	6	0.000411692	6	7	0.0705053
Flotillin-1 OS=Mus musculus GN=Flot1 PE=1 SV=1	42 kDa	G3UYU4	3	0.000176439	3	3	0.068421
Poly(U)-binding-splicing factor PUF60 OS=Mus musculus GN=Puf60 PE=1 SV=2	60 kDa	Q3UEB3	4	0.000235253	4	4	0.0602837
Elongation factor 1-alpha 2 OS=Mus musculus GN=Eef1a2 PE=1 SV=1	50 kDa	P62631	3	0.000235253	3	4	0.0583153
MAP/microtubule affinity-regulating kinase 3 OS=Mus musculus GN=Mark3 PE=1 SV=2	84 kDa	Q03141	4	0.000294066	4	5	0.0557769
Ubiquitin carboxyl-terminal hydrolase 10 OS=Mus musculus GN=Usp10 PE=1 SV=3	87 kDa	P52479	3	0.000176439	3	3	0.0542929
Complement component 1, r subcomponent OS=Mus musculus GN=C1ra PE=2 SV=1	80 kDa	Q566I6	4	0.000352879	4	6	0.0495049
Protein C1s1 OS=Mus musculus GN=C1s1 PE=1 SV=1	77 kDa	E9Q6C2	4	0.000294066	4	5	0.0475504
AP-2 complex subunit alpha-2 OS=Mus musculus GN=Ap2a2 PE=1 SV=2	104 kDa	P17427	3	0.000235253	3	4	0.0394456
Probable RNA-binding protein 19 OS=Mus musculus GN=Rbm19 PE=1 SV=1	97 kDa	A0A0J9YUT8	3	0.000176439	3	3	0.037931
Alpha actinin 1a OS=Mus musculus GN=Actn1 PE=1 SV=1	103 kDa	A1BN54	3	0.000235253	3	4	0.0372041
doRNA + Neg	12				doRNA					Negative contol
Protein	m,w,	Accession	#Pep	%Spec	#Unique	#Spec	%Cov	#Pep	%Spec	#Unique	#Spec	%Cov
RNA-binding motif protein, X chromosome OS=Mus musculus GN=Rbmx PE=1 SV=1	42 kDa	Q9WV02	4	0.000189018	4	4	0.404092	6	0.000871637	7	15	0.580563
Nuclease-sensitive element-binding protein 1 OS=Mus musculus GN=Ybx1 PE=1 SV=3	36 kDa	P62960	4	0.000189018	4	4	0.360248	4	0.000232437	4	4	0.341615
Glyceraldehyde-3-phosphate dehydrogenase OS=Mus musculus GN=GAPDH PE=1 SV=1	36 kDa	D2KHZ9	8	0.000708818	10	15	0.243243	5	0.000522982	5	9	0.144144
Constitutive coactivator of PPAR-gamma-like protein 1 OS=Mus musculus GN=FAM120A PE=1 SV=2	122 kDa	Q6A0A9	15	0.000992345	15	21	0.177158	31	0.00435818	39	75	0.322842
Probable ATP-dependent RNA helicase YTHDC2 OS=Mus musculus GN=Ythdc2 PE=1 SV=1	161 kDa	B2RR83	23	0.00193743	27	41	0.161246	40	0.00534604	47	92	0.266436
Poly(rC)-binding protein 1 OS=Mus musculus GN=Pcbp1 PE=1 SV=1	37 kDa	P60335	3	0.000283527	3	6	0.13764	4	0.00162706	4	28	0.303371
Polyadenylate-binding protein OS=Mus musculus GN=Pabpc4 PE=1 SV=1	69 kDa	A3KFU5	5	0.000283527	6	6	0.11252	3	0.000174327	3	3	0.0760697
Regulator of nonsense transcripts 1 OS=Mus musculus GN=Upf1 PE=1 SV=2	124 kDa	Q9EPU0	10	0.000661563	10	14	0.104093	22	0.00162706	22	28	0.220641
Clathrin heavy chain OS=Mus musculus GN=Cltc PE=1 SV=1	192 kDa	Q5SXR6	14	0.00094509	17	20	0.0845742	18	0.00156895	20	27	0.0970816
Putative ATP-dependent RNA helicase DHX30 OS=Mus musculus GN=Dhx30 PE=1 SV=1	133 kDa	A0A0G2JGL8	10	0.000472545	10	10	0.0834739	13	0.000929746	14	16	0.105396
60S ribosomal protein L3 OS=Mus musculus GN=Rpl3 PE=1 SV=3	46 kDa	P27659	3	0.000189018	3	4	0.057072	7	0.000581091	8	10	0.146402
Family with sequence similarity 120, member C OS=Mus musculus GN=Fam120c PE=2 SV=1	120 kDa	B7ZW94	6	0.000425291	6	9	0.0568286	16	0.00156895	17	27	0.193401
C-doRNA + Neg	4				C-doRNA					Negative contol
Protein	m,w,	Accession	#Pep	%Spec	#Unique	#Spec	%Cov	#Pep	%Spec	#Unique	#Spec	%Cov
Coronin-2B OS=Mus musculus GN=Coro2b PE=1 SV=2	55 kDa	Q8BH44	6	0.000646945	7	11	0.102083	4	0.000406764	4	7	0.0729167
5'-3' exoribonuclease 2 OS=Mus musculus GN=Xrn2 PE=1 SV=1	109 kDa	Q9DBR1	7	0.000470505	7	8	0.0788643	19	0.00174327	24	30	0.209253
Putative uncharacterized protein (Fragment) OS=Mus musculus GN=Fxr2 PE=2 SV=1	71 kDa	Q3TA75	5	0.000411692	5	7	0.0625954	5	0.000406764	5	7	0.0625954
Ensconsin OS=Mus musculus GN=Map7 PE=1 SV=2	83 kDa	D3YWN7	3	0.000411692	3	7	0.0542005	4	0.000522982	4	9	0.0596206
doRNA + C-doRNA + Neg	39				doRNA					C-doRNA					Negative contol
Protein	m,w,	Accession	#Pep	%Spec	#Unique	#Spec	%Cov	#Pep	%Spec	#Unique	#Spec	%Cov	#Pep	%Spec	#Unique
Actin, cytoplasmic 2 OS=Mus musculus GN=Actg1 PE=1 SV=1	42 kDa	P63260	24	0.00978168	46	207	0.517333	23	0.0102923	38	175	0.514667	27	0.0138881	53
Transcriptional activator protein Pur-alpha OS=Mus musculus GN=Pura PE=1 SV=1	35 kDa	P42669	25	0.00897836	40	190	0.479751	27	0.00852791	38	145	0.520249	4	0.000464873	5
Matr3 protein OS=Mus musculus GN=Matr3 PE=2 SV=1	95 kDa	Q4FJT0	48	0.0089311	68	189	0.437352	49	0.0124684	72	212	0.425532	37	0.00517171	46
RNA binding motif protein, X-linked-like-1 OS=Mus musculus GN=Rbmxl1 PE=2 SV=1	42 kDa	Q91VM5	21	0.00240998	22	51	0.42268	8	0.000529318	8	9	0.234536	30	0.00796095	35
Heterogeneous nuclear ribonucleoprotein U-like protein 2 OS=Mus musculus GN=Hnrnpul2 PE=1 SV=2	85 kDa	Q00PI9	39	0.00543427	56	115	0.354362	42	0.00823384	55	140	0.397315	28	0.00418386	39
Splicing factor, proline- and glutamine-rich OS=Mus musculus GN=Sfpq PE=1 SV=1	75 kDa	Q8VIJ6	29	0.00543427	46	115	0.330472	19	0.00264659	25	45	0.234621	19	0.00290546	23
Tubulin beta-2A chain OS=Mus musculus GN=Tubb2a PE=1 SV=1	50 kDa	Q7TMM9	15	0.00255174	23	54	0.305618	14	0.00252897	22	43	0.274157	7	0.00197571	11
RNA-binding protein 14 OS=Mus musculus GN=Rbm14 PE=1 SV=1	69 kDa	Q8C2Q3	27	0.00359134	32	76	0.300448	26	0.00417573	31	71	0.309417	31	0.0057528	41
Heterogeneous nuclear ribonucleoprotein D0 OS=Mus musculus GN=Hnrnpd PE=1 SV=2	38 kDa	Q60668	13	0.00396938	18	84	0.298592	16	0.00499912	27	85	0.369014	9	0.00156895	12
Tubulin beta-5 chain OS=Mus musculus GN=Tubb5 PE=1 SV=1	50 kDa	P99024	4	0.000850581	5	18	0.297297	3	0.000999824	5	17	0.231982	3	0.000987855	5
Heterogeneous nuclear ribonucleoprotein A/B OS=Mus musculus GN=Hnrnpab PE=1 SV=1	36 kDa	Q20BD0	9	0.00203194	12	43	0.295181	7	0.00170558	8	29	0.246988	5	0.0006392	6
tRNA-splicing ligase RtcB homolog OS=Mus musculus GN=Rtcb PE=1 SV=1	55 kDa	Q99LF4	13	0.00141764	19	30	0.245545	7	0.00094101	10	16	0.136634	15	0.00726364	27
Heterogeneous nuclear ribonucleoprotein U, isoform CRA_b OS=Mus musculus GN=Gm28062 PE=4 SV=1	87 kDa	G3XA10	28	0.00496172	40	105	0.238335	39	0.0128801	72	219	0.327869	25	0.00464873	35
Tubulin alpha-1B chain OS=Mus musculus GN=Tuba1b PE=1 SV=2	50 kDa	P05213	9	0.000803327	10	17	0.237251	8	0.00105864	10	18	0.203991	5	0.000813528	7
Myosin-10 OS=Mus musculus GN=Myh10 PE=1 SV=1	233 kDa	Q3UH59	48	0.0031188	50	66	0.226031	58	0.00488149	63	83	0.25385	61	0.00488117	66
Polyadenylate-binding protein 1 OS=Mus musculus GN=Pabpc1 PE=1 SV=2	71 kDa	P29341	16	0.00122862	19	26	0.22327	7	0.000470505	8	8	0.113208	11	0.000987855	12
Voltage-gated potassium channel subunit beta-2 OS=Mus musculus GN=Kcnab2 PE=1 SV=1	43 kDa	E0CXZ9	10	0.00160665	12	34	0.209424	5	0.000470505	6	8	0.104712	15	0.00435818	18
Myosin-9 OS=Mus musculus GN=Myh9 PE=1 SV=4	226 kDa	Q8VDD5	36	0.00212645	39	45	0.205612	42	0.00399929	54	68	0.22398	45	0.00371898	53
ALBU_BOVIN Serum albumin OS=Bos taurus GN=ALB PE=1 SV=4	69 kDa	P02769-CONT	12	0.00760798	15	161	0.197694	16	0.00888079	21	151	0.243822	13	0.00645011	18
Nucleolysin TIAR OS=Mus musculus GN=Tial1 PE=1 SV=1	43 kDa	P70318	8	0.00146489	11	31	0.193878	3	0.000352879	3	6	0.0816327	5	0.000813528	5
ELAV-like protein OS=Mus musculus GN=Elavl2 PE=1 SV=1	38 kDa	B1AXZ0	7	0.00151214	10	32	0.190751	3	0.000176439	3	3	0.0809249	8	0.00122029	8
Putative uncharacterized protein OS=Mus musculus GN=Ptbp1 PE=2 SV=1	57 kDa	Q3T984	9	0.00226822	11	48	0.175472	15	0.00441099	19	75	0.277359	6	0.00290546	9
MCG115602 OS=Mus musculus GN=Dnajc13 PE=1 SV=1	254 kDa	G3X922	37	0.00240998	39	51	0.160499	22	0.00176439	25	30	0.0976371	34	0.00273113	38
Heterogeneous nuclear ribonucleoprotein U-like protein 1 OS=Mus musculus GN=Hnrnpul1 PE=1 SV=1	96 kDa	Q8VDM6	10	0.00118136	12	25	0.147846	8	0.000999824	9	17	0.103609	13	0.00156895	14
Polypyrimidine tract-binding protein 2 OS=Mus musculus GN=Ptbp2 PE=1 SV=2	57 kDa	Q91Z31	8	0.00127587	8	27	0.143126	13	0.00288184	17	49	0.310734	7	0.00220815	8
MAP7 domain-containing protein 1 OS=Mus musculus GN=Map7d1 PE=1 SV=1	93 kDa	A2AJI0	10	0.00094509	10	20	0.131206	25	0.00276422	27	47	0.28487	16	0.00133651	16
Isoform 2 of Y-box-binding protein 3 OS=Mus musculus GN=Ybx3	31 kDa	Q9JKB3-2	3	0.000189018	3	4	0.130137	9	0.000588132	9	10	0.527397	12	0.000987855	12
ATP-dependent RNA helicase DDX1 OS=Mus musculus GN=Ddx1 PE=1 SV=1	83 kDa	Q91VR5	10	0.000897836	10	19	0.125676	15	0.00170558	16	29	0.190541	33	0.00685688	44
Drebrin OS=Mus musculus GN=Dbn1 PE=1 SV=4	77 kDa	Q9QXS6	6	0.000425291	7	9	0.0977337	12	0.000823384	12	14	0.177054	12	0.000813528	12
Neurabin-2 OS=Mus musculus GN=Ppp1r9b PE=1 SV=1	90 kDa	Q6R891	6	0.000330782	7	7	0.0954712	10	0.000764571	11	13	0.154223	5	0.000406764	6
Myosin-14 OS=Mus musculus GN=Myh14 PE=1 SV=1	229 kDa	K3W4R2	11	0.000567054	11	12	0.08	15	0.00094101	15	16	0.1085	14	0.000871637	14
Calcium/calmodulin-dependent protein kinase type II subunit alpha OS=Mus musculus GN=Camk2a PE=1 SV=1	55 kDa	F8WIS9	4	0.000472545	4	10	0.0797546	4	0.000352879	4	6	0.126789	3	0.000464873	3
Putative uncharacterized protein (Fragment) OS=Mus musculus GN=Nono PE=2 SV=1	60 kDa	Q3TF40	3	0.0005198	3	11	0.0795455	6	0.000470505	6	8	0.157197	6	0.000581091	6
Pyruvate carboxylase OS=Mus musculus GN=Pcx PE=1 SV=1	130 kDa	E9QPD7	10	0.000614309	11	13	0.0780322	13	0.000882197	13	15	0.112807	7	0.000464873	7
S1 RNA-binding domain-containing protein 1 OS=Mus musculus GN=Srbd1 PE=1 SV=1	110 kDa	F8WGW3	8	0.000425291	8	9	0.0703364	14	0.00105864	14	18	0.12844	8	0.000522982	8
Calcium/calmodulin-dependent protein kinase type II subunit beta OS=Mus musculus GN=Camk2b PE=1 SV=2	60 kDa	P28652	3	0.000236273	4	5	0.0590406	6	0.000705758	7	12	0.121771	3	0.000232437	3
TRYP_PIG Trypsin OS=Sus scrofa PE=1 SV=1	115 kDa	P00761-CONT	4	0.010774	6	228	0.0547686	4	0.0122331	6	208	0.0547686	4	0.010634	6
Isoform 2 of Ataxin-2-like protein OS=Mus musculus GN=Atxn2l	113 kDa	Q7TQH0-2	3	0.000236273	3	5	0.0260708	5	0.000294066	5	5	0.0446927	29	0.00313789	33
Myo18a protein OS=Mus musculus GN=Myo18a PE=1 SV=1	232 kDa	B2RRE2	3	0.000141764	3	3	0.0141671	8	0.000529318	8	9	0.036639	8	0.000464873	8
only negative control	27				Negative contol
Protein	m,w,	Accession	#Pep	%Spec	#Unique	#Spec	%Cov
Putative uncharacterized protein OS=Mus musculus GN=Actb PE=2 SV=1	42 kDa	Q3UGS0	3	0.000581091	4	10	0.48
Heterogeneous nuclear ribonucleoprotein L-like OS=Mus musculus GN=Hnrnpll PE=1 SV=3	64 kDa	Q921F4	23	0.0101691	36	175	0.417936
Cold shock domain-containing protein E1 OS=Mus musculus GN=Csde1 PE=1 SV=1	89 kDa	Q3U1S6	33	0.00400953	38	69	0.334586
Poly(RC) binding protein 2 OS=Mus musculus GN=Pcbp2 PE=2 SV=1	38 kDa	B2M1R7	11	0.00546226	16	94	0.31856
Poly(rC)-binding protein 3 OS=Mus musculus GN=Pcbp3 PE=1 SV=3	39 kDa	P57722	3	0.00133651	5	23	0.28841
Heterogeneous nuclear ribonucleoprotein L (Fragment) OS=Mus musculus GN=Hnrnpl PE=1 SV=1	67 kDa	G5E924	16	0.00871637	29	150	0.266667
Beta-actin-like protein 2 OS=Mus musculus GN=Actbl2 PE=1 SV=1	42 kDa	Q8BFZ3	4	0.00069731	7	12	0.265957
Heterogeneous nuclear ribonucleoprotein K OS=Mus musculus GN=Hnrnpk PE=1 SV=1	49 kDa	B2M1R6	10	0.00313789	14	54	0.256818
Putative uncharacterized protein (Fragment) OS=Mus musculus GN=Hnrnpll PE=2 SV=1	25 kDa	Q3UXJ3	4	0.000232437	4	4	0.237705
60S ribosomal protein L5 OS=Mus musculus GN=Rpl5 PE=1 SV=3	34 kDa	P47962	6	0.000522982	6	9	0.222222
Serine-threonine kinase receptor-associated protein OS=Mus musculus GN=Strap PE=1 SV=1	38 kDa	B2RUC7	6	0.00069731	6	12	0.18
Protein quaking OS=Mus musculus GN=Qki PE=1 SV=1	38 kDa	Q9QYS9	4	0.000755419	5	13	0.155425
Heterogeneous nuclear ribonucleoprotein Q OS=Mus musculus GN=Syncrip PE=4 SV=1	63 kDa	A0A0R4J259	9	0.00232437	11	40	0.153298
Protein FAM98B OS=Mus musculus GN=Fam98b PE=1 SV=1	45 kDa	Q80VD1	6	0.000755419	6	13	0.146853
Protein FAM98A OS=Mus musculus GN=Fam98a PE=1 SV=1	55 kDa	Q3TJZ6	4	0.000522982	4	9	0.139806
Putative uncharacterized protein OS=Mus musculus GN=Kcnab3 PE=2 SV=1	44 kDa	Q8BQX9	5	0.000871637	7	15	0.136139
Putative ATP-dependent RNA helicase DHX57 OS=Mus musculus GN=Dhx57 PE=1 SV=2	156 kDa	Q6P5D3	17	0.00145273	18	25	0.127522
NFX1-type zinc finger-containing protein 1 OS=Mus musculus GN=Znfx1 PE=1 SV=3	219 kDa	Q8R151	24	0.00232437	29	40	0.109481
Hsp90aa1 protein (Fragment) OS=Mus musculus GN=Hsp90aa1 PE=2 SV=1	66 kDa	A0PJ91	6	0.000348655	6	6	0.104425
Leucine-rich PPR motif-containing protein, mitochondrial OS=Mus musculus GN=Lrpprc PE=1 SV=2	157 kDa	Q6PB66	15	0.000929746	15	16	0.102011
Malate dehydrogenase, cytoplasmic OS=Mus musculus GN=Mdh1 PE=1 SV=3	37 kDa	P14152	3	0.000290546	3	5	0.101796
Piwi-like protein (Fragment) OS=Mus musculus GN=Ago2 PE=2 SV=1	70 kDa	Q6P239	4	0.000348655	4	6	0.0709677
Isoform M1 of Pyruvate kinase PKM OS=Mus musculus GN=Pkm	58 kDa	P52480-2	3	0.000232437	3	4	0.0564972
DNA-binding protein SMUBP-2 OS=Mus musculus GN=Ighmbp2 PE=1 SV=1	109 kDa	A0A0B4J1E3	7	0.0006392	7	11	0.0553877
Gelsolin (Fragment) OS=Mus musculus GN=Gsn PE=1 SV=1	62 kDa	A0A0J9YUQ8	3	0.000174327	3	3	0.0528169
Protein Dhx35 OS=Mus musculus GN=Dhx35 PE=1 SV=1	79 kDa	A2ACQ1	3	0.000174327	3	3	0.0398293
Cleavage and polyadenylation specificity factor subunit 1 OS=Mus musculus GN=Cpsf1 PE=1 SV=1	161 kDa	Q9EPU4	4	0.000290546	4	5	0.0270645
Lists of proteins patners of 5' biotinylated pull-down experiments. Lists were divided according to the proteins (peptides) from the biotinylated doRNA, C-doRNA or negative RNA pull-down.
#Pep, exclusive unique peptide count; m,w, molecular weight; %spec, protein percentage of total spectra; #unique, exclusive unique spectrum count; %cov, percentage of amino acids identified
Only doRNA + C-doRNA	13				doRNA					C-doRNA
Protein	m,w,	Accession	#Pep	%Spec	#Unique	#Spec	%Cov	#Pep	%Spec	#Unique	#Spec	%Cov
Heterogeneous nuclear ribonucleoproteins A2/B1 OS=Mus musculus GN=Hnrnpa2b1 PE=1 SV=2	37 kDa	O88569	22	0.0154567	29	33	0.512748	34	0.0292403	46	61	0.898017
Heterogeneous nuclear ribonucleoprotein A3 OS=Mus musculus GN=Hnrnpa3 PE=1 SV=1	34 kDa	A2AL12	12	0.0289256	14	14	0.367925	37	0.0217607	45	53	0.924528
Heterogeneous nuclear ribonucleoprotein M OS=Mus musculus GN=Hnrnpm PE=1 SV=3	78 kDa	Q9D0E1	51	0.0810301	75	129	0.62963	55	0.0748694	79	129	0.622771
Heterogeneous nuclear ribonucleoprotein A1 OS=Mus musculus GN=Hnrnpa1 PE=1 SV=2	34 kDa	P49312	18	0.0126464	21	27	0.5625	20	0.0174651	26	35	0.578125
Heterogeneous nuclear ribonucleoprotein A0 OS=Mus musculus GN=Hnrnpa0 PE=1 SV=1	31 kDa	Q9CX86	13	0.00983607	15	21	0.439344	9	0.00698603	10	14	0.373771
Transcriptional activator protein Pur-alpha OS=Mus musculus GN=Pura PE=1 SV=1	35 kDa	P42669	37	0.0450593	65	114	0.722741	35	0.0589623	61	100	0.70405
Transcriptional activator protein Pur-beta OS=Mus musculus GN=Purb PE=1 SV=3	34 kDa	O35295	15	0.0392562	17	19	0.503086	26	0.0226209	36	58	0.685185
RNA-binding protein 14 OS=Mus musculus GN=Rbm14 PE=1 SV=1	69 kDa	Q8C2Q3	24	0.0207286	27	33	0.276532	26	0.0220546	31	38	0.282511
Purine-rich element-binding protein gamma OS=Mus musculus GN=Purg PE=1 SV=1	40 kDa	Q8R4E6	15	0.00909091	18	23	0.337143	7	0.0053066	7	9	0.205714
Complement C1q subcomponent subunit B OS=Mus musculus GN=C1qb PE=1 SV=2	27 kDa	P14106	7	0.0167442	11	18	0.256917	3	0.00216138	3	3	0.134387
Complement C1q subcomponent subunit A OS=Mus musculus GN=C1qa PE=1 SV=2	26 kDa	P98086	7	0.0130233	10	14	0.261224	3	0.00216138	3	3	0.146939
Ensconsin OS=Mus musculus GN=Map7 PE=1 SV=2	83 kDa	D3YWN7	3	0.00204082	3	3	0.0514905	5	0.00328048	5	6	0.0785908
AP-2 complex subunit alpha-1 OS=Mus musculus GN=Ap2a1 PE=1 SV=1	108 kDa	P17426	5	0.00340136	5	5	0.0501535	6	0.00382723	7	7	0.0716479
Only doRNA	8				doRNA
Protein	m,w,	Accession	#Pep	%Spec	#Unique	#Spec	%Cov
Complement C1q subcomponent subunit C OS=Mus musculus GN=C1qc PE=1 SV=2	26 kDa	Q02105	8	0.0221402	15	30	0.317073
10 kDa heat shock protein, mitochondrial OS=Mus musculus GN=Hspe1 PE=1 SV=2	11 kDa	Q64433	3	0.00221402	3	3	0.303922
Junction plakoglobin OS=Mus musculus GN=Jup PE=1 SV=3	82 kDa	Q02257	6	0.0028103	6	6	0.104698
Aspartate aminotransferase, cytoplasmic OS=Mus musculus GN=Got1 PE=1 SV=3	46 kDa	P05201	3	0.00118577	3	3	0.0920097
Probable RNA-binding protein 19 OS=Mus musculus GN=Rbm19 PE=1 SV=1	97 kDa	A0A0J9YUT8	6	0.00408163	6	6	0.0862069
MAP7 domain-containing protein 1 OS=Mus musculus GN=Map7d1 PE=1 SV=1	93 kDa	A2AJI0	4	0.00272109	4	4	0.0555556
SRSF protein kinase 2 OS=Mus musculus GN=Srpk2 PE=4 SV=1	77 kDa	A0A0R4J124	3	0.00204082	3	3	0.0381232
Desmoplakin OS=Mus musculus GN=Dsp PE=1 SV=1	261 kDa	E9PZW0	5	0.00234192	5	5	0.0192644
Only C-doRNA	9				C-doRNA
Protein	m,w,	Accession	#Pep	%Spec	#Unique	#Spec	%Cov
Matrin-3 OS=Mus musculus GN=Matr3 PE=1 SV=1	95 kDa	Q8K310	29	0.0235101	36	43	0.300236
Lupus La protein homolog OS=Mus musculus GN=Ssb PE=1 SV=1	48 kDa	P32067	16	0.0134862	18	20	0.279518
Malate dehydrogenase, cytoplasmic OS=Mus musculus GN=Mdh1 PE=1 SV=3	37 kDa	P14152	5	0.00249501	5	5	0.191617
Heterogeneous nuclear ribonucleoprotein D-like OS=Mus musculus GN=Hnrnpdl PE=1 SV=1	46 kDa	D3YTQ3	6	0.00273011	6	7	0.188095
Triosephosphate isomerase OS=Mus musculus GN=Tpi1 PE=1 SV=4	32 kDa	P17751	5	0.00360231	5	5	0.183946
Phosphoglycerate mutase 2 OS=Mus musculus GN=Pgam2 PE=1 SV=3	29 kDa	O70250	3	0.00216138	3	3	0.102767
ELAV-like protein OS=Mus musculus GN=Elavl4 PE=1 SV=1	41 kDa	A2A9R6	3	0.00117005	3	3	0.0808625
40S ribosomal protein S4, X isoform OS=Mus musculus GN=Rps4x PE=1 SV=2	30 kDa	P62702	3	0.00216138	3	3	0.0722433
Myelin expression factor 2 (Fragment) OS=Mus musculus GN=Myef2 PE=1 SV=1	57 kDa	G8JL68	4	0.00360231	5	5	0.0698113
doRNA + Neg	3				doRNA					Negative contol
Protein	m,w,	Accession	#Pep	%Spec	#Unique	#Spec	%Cov	#Pep	%Spec	#Unique	#Spec	%Cov
Hemoglobin subunit alpha OS=Mus musculus GN=Hba PE=1 SV=2	15 kDa	P01942	3	0.00221402	3	3	0.21831	3	0.00304878	4	4	0.21831
Cytochrome c, somatic OS=Mus musculus GN=Cycs PE=1 SV=2	12 kDa	P62897	5	0.00442804	6	6	0.266667	5	0.00381098	5	5	0.266667
S1 RNA-binding domain-containing protein 1 OS=Mus musculus GN=Srbd1 PE=1 SV=1	110 kDa	F8WGW3	4	0.00272109	4	4	0.0336391	4	0.00333556	4	5	0.0346585
C-doRNA + Neg	5				C-doRNA					Negative contol
Protein	m,w,	Accession	#Pep	%Spec	#Unique	#Spec	%Cov	#Pep	%Spec	#Unique	#Spec	%Cov
ATP-dependent RNA helicase DHX36 OS=Mus musculus GN=Dhx36 PE=1 SV=2	114 kDa	Q8VHK9	10	0.00656096	11	12	0.111888	5	0.00333556	5	5	0.041958
Fructose-bisphosphate aldolase OS=Mus musculus GN=Aldoa PE=1 SV=1	45 kDa	A6ZI44	4	0.00195008	4	5	0.107656	4	0.00270088	4	4	0.11244
Apolipoprotein E OS=Mus musculus GN=Apoe PE=1 SV=2	36 kDa	P08226	3	0.00149701	3	3	0.106109	3	0.00228659	3	3	0.106109
14-3-3 protein epsilon OS=Mus musculus GN=Ywhae PE=1 SV=1	29 kDa	P62259	4	0.00288184	4	4	0.203922	3	0.00228659	3	3	0.152941
Aminoacyl tRNA synthase complex-interacting multifunctional protein 1 OS=Mus musculus GN=Aimp1 PE=1 SV=2	34 kDa	P31230	1	0.000589623	1	1	0.0387097	15	0.0135044	19	20	0.458065
doRNA + C-doRNA + Neg	15				doRNA					C-doRNA					Negative contol
Protein	m,w,	Accession	#Pep	%Spec	#Unique	#Spec	%Cov	#Pep	%Spec	#Unique	#Spec	%Cov	#Pep	%Spec	#Unique	#Spec
Myelin basic protein (Fragment) OS=Mus musculus GN=Mbp PE=1 SV=1	23 kDa	F6RT34	8	0.00738007	10	10	0.325472	3	0.00216138	3	3	0.113208	5	0.00381098	5	5
Pyruvate carboxylase OS=Mus musculus GN=Pcx PE=1 SV=1	130 kDa	E9QPD7	29	0.0258503	35	38	0.252757	37	0.0240569	41	44	0.320611	34	0.0260173	37	39
RNA binding motif protein, X-linked-like-1 OS=Mus musculus GN=Rbmxl1 PE=2 SV=1	42 kDa	Q91VM5	21	0.0106719	23	27	0.448454	17	0.0112028	17	19	0.386598	22	0.0220327	23	31
Actin, cytoplasmic 2 OS=Mus musculus GN=Actg1 PE=1 SV=1	42 kDa	P63260	15	0.00750988	17	19	0.445333	11	0.00876602	13	13	0.282667	7	0.00609756	8	8
Heterogeneous nuclear ribonucleoprotein U-like protein 2 OS=Mus musculus GN=Hnrnpul2 PE=1 SV=2	85 kDa	Q00PI9	17	0.0129252	19	19	0.214765	24	0.0164024	30	30	0.284564	17	0.0133422	19	20
Heterogeneous nuclear ribonucleoprotein U, isoform CRA_b OS=Mus musculus GN=Gm28062 PE=4 SV=1	87 kDa	G3XA10	35	0.0340136	44	50	0.283733	39	0.0317113	54	58	0.301387	31	0.0253502	36	38
Heterogeneous nuclear ribonucleoprotein D0 OS=Mus musculus GN=Hnrnpd PE=1 SV=2	38 kDa	Q60668	8	0.0307692	8	8	0.216901	17	0.0141605	18	21	0.377465	5	0.00689655	5	5
Heterogeneous nuclear ribonucleoprotein A/B OS=Mus musculus GN=Hnrnpab PE=1 SV=1	36 kDa	Q20BD0	13	0.00513834	13	13	0.337349	10	0.00707547	12	12	0.304217	6	0.00426439	6	6
Glyceraldehyde-3-phosphate dehydrogenase OS=Mus musculus GN=Gapdh PE=1 SV=2	36 kDa	P16858	9	0.00515222	9	11	0.291291	12	0.00798403	13	16	0.366366	9	0.00813008	10	11
Malate dehydrogenase, mitochondrial OS=Mus musculus GN=Mdh2 PE=1 SV=3	36 kDa	P08249	10	0.00738007	10	10	0.307692	3	0.00149701	3	3	0.0739645	9	0.00838415	10	11
ADP/ATP translocase 1 OS=Mus musculus GN=Slc25a4 PE=1 SV=4	33 kDa	P48962	6	0.00651163	7	7	0.16443	7	0.00648415	7	9	0.201342	6	0.00533537	7	7
Synapsin-1 OS=Mus musculus GN=Syn1 PE=1 SV=2	74 kDa	O88935	3	0.00221402	3	3	0.0594901	4	0.00232153	4	4	0.0694051	7	0.00654665	7	8
Centromere protein V OS=Mus musculus GN=Cenpv PE=1 SV=2	28 kDa	Q9CXS4	6	0.0055814	6	6	0.285714	4	0.00288184	4	4	0.170635	3	0.00228659	3	3
14-3-3 protein zeta/delta OS=Mus musculus GN=Ywhaz PE=1 SV=1	28 kDa	P63101	5	0.00465116	5	5	0.244898	7	0.00504323	7	7	0.244898	4	0.00304878	4	4
14-3-3 protein gamma OS=Mus musculus GN=Ywhag PE=1 SV=2	28 kDa	P61982	4	0.00372093	4	4	0.165992	5	0.00360231	5	5	0.230769	4	0.00304878	4	4
only negative RNA	16				Negative contol
Protein	m,w,	Accession	#Pep	%Spec	#Unique	#Spec	%Cov
Poly(rC)-binding protein 1 OS=Mus musculus GN=Pcbp1 PE=1 SV=1	37 kDa	P60335	8	0.0108035	12	16	0.41573
Poly(rC)-binding protein 2 OS=Mus musculus GN=Pcbp2 PE=1 SV=1	38 kDa	Q61990	15	0.0243079	22	36	0.364641
Poly(rC)-binding protein 3 OS=Mus musculus GN=Pcbp3 PE=1 SV=3	39 kDa	P57722	5	0.00426439	6	6	0.361186
Aminoacyl tRNA synthase complex-interacting multifunctional protein 2 OS=Mus musculus GN=Aimp2 PE=1 SV=2	35 kDa	Q8R010	9	0.0137195	10	18	0.303125
Serine/threonine-protein phosphatase PGAM5, mitochondrial (Fragment) OS=Mus musculus GN=Pgam5 PE=1 SV=1	20 kDa	A0A0G2JG95	4	0.00304878	4	4	0.21229
Voltage-gated potassium channel subunit beta-2 OS=Mus musculus GN=Kcnab2 PE=1 SV=1	43 kDa	E0CXZ9	12	0.00945307	13	14	0.191099
RNA-binding protein 7 OS=Mus musculus GN=Rbm7 PE=1 SV=1	30 kDa	Q9CQT2	4	0.00381098	5	5	0.162264
Bifunctional glutamate/proline--tRNA ligase OS=Mus musculus GN=Eprs PE=1 SV=4	170 kDa	Q8CGC7	18	0.0126751	19	19	0.14418
Superkiller viralicidic activity 2-like 2 OS=Mus musculus GN=Skiv2l2 PE=1 SV=1	118 kDa	Q9CZU3	14	0.0100067	15	15	0.128846
Constitutive coactivator of PPAR-gamma-like protein 1 OS=Mus musculus GN=FAM120A PE=1 SV=2	122 kDa	Q6A0A9	11	0.00733823	11	11	0.131295
Threonine--tRNA ligase, cytoplasmic OS=Mus musculus GN=Tars PE=1 SV=2	83 kDa	Q9D0R2	9	0.00736498	9	9	0.120499
Heterogeneous nuclear ribonucleoprotein Q OS=Mus musculus GN=Syncrip PE=4 SV=1	63 kDa	A0A0R4J259	6	0.00490998	6	6	0.0855615
Heterogeneous nuclear ribonucleoprotein L (Fragment) OS=Mus musculus GN=Hnrnpl PE=1 SV=1	67 kDa	G5E924	4	0.00327332	4	4	0.0617886
Probable threonine--tRNA ligase 2, cytoplasmic OS=Mus musculus GN=Tarsl2 PE=1 SV=1	91 kDa	Q8BLY2	3	0.00228659	3	3	0.0455696
Constitutive coactivator of PPAR-gamma-like protein 2 OS=Mus musculus GN=Fam120c PE=1 SV=3	120 kDa	Q8C3F2	5	0.00466978	5	7	0.0494959
Microtubule-associated protein 2 OS=Mus musculus GN=Map2 PE=1 SV=2	199 kDa	P20357	6	0.00457317	6	6	0.036105
List of common proteins patners of doRNA and C-doRNA 3' or 5' biotinylated pull-down experiments, followed by Gene Ontology (GO) analyses.
FDR, means False discovery rat;
Proteins binding in 3' biot or 5'biot (doRNA+C-doRNA pull-down)
Hnrnpa2b1		Biological process					Molecular function					Pathways
Hnrnpm
Purb		GO	Fold Enrichment	P value	FDR		GO	Fold Enrichment	P value	FDR		REACTOME	Fold Enrichment	P value	FDR
Hnrnpa3		Regulation of mRNA stability involved in response to oxidative stress (GO:2000815)	> 100	1.6E-05	1.2E-02		translation initiation factor binding (GO:0031369)	77.3	9.7E-06	1.1E-02		VLDLR internalisation and degradation (R-MMU-8866427)	> 100	2.0E-04	4.2E-02
Myef2		regulation of mRNA stability involved in response to stress (GO:0010610)	> 100	2.6E-05	1.5E-02		ribonucleoprotein complex binding (GO:0043021)	32.2	4.7E-07	1.1E-03		WNT5A-dependent internalization of FZD2, FZD5 and ROR2 (R-MMU-5140745)	> 100	2.4E-04	4.4E-02
Hnrnpa1		regulation of mRNA stability (GO:0043488)	24.5	2.4E-05	1.4E-02		mRNA binding (GO:0003729)	20.5	3.8E-07	1.8E-03		Recycling pathway of L1 (R-MMU-437239)	51.5	3.4E-05	1.1E-02
Hnrnpa0		regulation of RNA stability (GO:0043487)	22.0	3.6E-05	1.9E-02							L1CAM interactions (R-MMU-373760)	27.3	2.0E-04	4.8E-02
Hspa8		regulation of mRNA catabolic process (GO:0061013)	24.8	2.0E-06	2.4E-03							mRNA Splicing - Major Pathway (R-MMU-72163)	29.9	1.9E-11	3.2E-08
Osbpl6		regulation of mRNA metabolic process (GO:1903311)	21.2	3.7E-10	1.4E-06							mRNA Splicing (R-MMU-72172)	28.8	2.7E-11	2.2E-08
Tubb4b		dendritic transport of messenger ribonucleoprotein complex (GO:0098963)	> 100	7.4E-05	3.4E-02							Processing of Capped Intron-Containing Pre-mRNA (R-MMU-72203)	22.6	2.1E-10	1.1E-07
Hnrnpu		dendritic transport of ribonucleoprotein complex (GO:0098961)	> 100	7.4E-05	3.3E-02
Sf3b3		RNA transport (GO:0050658)	24.2	1.9E-07	5.2E-04
Hnrnpdl		nucleic acid transport (GO:0050657)	24.2	1.9E-07	4.4E-04
Rbm45		establishment of RNA localization (GO:0051236)	23.9	2.1E-07	4.2E-04
Ap2m1		RNA localization (GO:0006403)	21.3	4.0E-07	7.1E-04
Purg		maintenance of postsynaptic specialization structure (GO:0098880)	> 100	9.5E-05	4.2E-02
Heca		clathrin-dependent endocytosis (GO:0072583)	75.2	1.2E-05	1.0E-02
Fscn1		negative regulation of mRNA metabolic process (GO:1903312)	29.3	1.2E-05	1.0E-02
Ptbp3		regulation of mRNA splicing, via spliceosome (GO:0048024)	27.3	1.2E-06	1.6E-03
Dhx15		regulation of RNA splicing (GO:0043484)	20.8	4.5E-06	5.1E-03
Psd		regulation of mRNA processing (GO:0050684)	20.1	5.3E-06	5.3E-03
G3bp2		mRNA transport (GO:0051028)	22.5	3.3E-05	1.9E-02
Ap2a1		mRNA splicing, via spliceosome (GO:0000398)	15.3	1.9E-05	1.4E-02
Zc3hav1		mRNA processing (GO:0006397)	16.3	4.6E-11	3.6E-07
Farp1		RNA splicing (GO:0008380)	18.9	1.0E-10	5.3E-07
Ap2b1
Osbpl3		PANTHER	Fold Enrichment	P value	FDR
Trim56		regulation of alternative mRNA splicing, via spliceosome (GO:0000381)	47.5	4.2E-05	8.0E-03
Dgkz		regulation of mRNA splicing, via spliceosome (GO:0048024)	38.8	4.2E-06	4.4E-03
Sart3		regulation of mRNA processing (GO:0050684)	32.9	7.9E-06	2.0E-03
Farp2		regulation of mRNA metabolic process (GO:1903311)	27.0	1.6E-05	3.4E-03
Pitpnm2		regulation of RNA splicing (GO:0043484)	33.9	7.1E-06	2.1E-03
Pura		alternative mRNA splicing, via spliceosome (GO:0000380)	46.2	4.6E-05	7.9E-03
Rbm14
C1qb
C1qa
Map7
37 proteins
List of proteins patners of doRNA 3' or 5' biotinylated pull-down experiments, followed by Gene Ontology (GO) analyses.
FDR, means False discovery rat;
Proteins binding in 3' biot or 5'biot (doRNA)		Biological process						Pathways
Actb
Sf3a1		GO	Fold Enrichment	P value	FDR			REACTOME	Fold Enrichment	P value	FDR
Sf3b1		protein localization to adherens junction (GO:0071896)	> 100	3.1E-05	2.1E-02			Formation of annular gap junctions (R-MMU-196025)	> 100	7.2E-05	1.7E-02
Rpsa		bundle of His cell-Purkinje myocyte adhesion involved in cell communication (GO:0086073)	> 100	3.1E-05	2.0E-02			Gap junction degradation (R-MMU-190873)	> 100	8.6E-05	1.7E-02
2410002F23Rik		bundle of His cell to Purkinje myocyte communication (GO:0086069)	> 100	1.1E-04	4.6E-02			mRNA Splicing - Minor Pathway (R-MMU-72165)	55.6	2.4E-05	6.8E-03
Rps3a		cardiac muscle cell-cardiac muscle cell adhesion (GO:0086042)	> 100	3.9E-05	2.3E-02			mRNA Splicing (R-MMU-72172)	24.6	1.7E-06	9.4E-04
Rpl6l		protein localization to cytoplasmic stress granule (GO:1903608)	> 100	3.9E-05	2.2E-02			mRNA Splicing - Major Pathway (R-MMU-72163)	25.6	1.4E-06	1.1E-03
Got1		RNA secondary structure unwinding (GO:0010501)	> 100	4.9E-05	2.6E-02
Aldoa		desmosome organization (GO:0002934)	> 100	7.2E-05	3.2E-02
Zc3h10		positive regulation of viral genome replication (GO:0045070)	84.3	7.6E-06	8.6E-03
Gemin5		positive regulation of viral life cycle (GO:1903902)	47.9	3.7E-05	2.3E-02
mKIAA0052		positive regulation of viral process (GO:0048524)	44.1	2.2E-06	2.9E-03
Larp1		spliceosomal complex assembly (GO:0000245)	61.8	1.8E-05	1.6E-02
Kank1		ribonucleoprotein complex assembly (GO:0022618)	34.1	2.0E-08	8.2E-05
Sf3b2		ribonucleoprotein complex subunit organization (GO:0071826)	32.7	2.6E-08	7.0E-05
Ddx3x		mRNA splicing, via spliceosome (GO:0000398)	33.1	1.4E-09	2.2E-05
Dhx9		RNA splicing, via transesterification reactions with bulged adenosine as nucleophile (GO:0000377)	33.1	1.4E-09	1.1E-05
Eftud2		RNA splicing, via transesterification reactions (GO:0000375)	33.1	1.4E-09	7.4E-06
Dnm1		positive regulation of translation (GO:0045727)	30.4	9.4E-06	9.3E-03
C1qc		positive regulation of cellular amide metabolic process (GO:0034250)	25.0	1.9E-05	1.6E-02
Hspe1
Jup		PANTHER	Fold Enrichment	P value	FDR
Map7d1		spliceosomal complex assembly (GO:0000245)	92.7	2.5E-04	4.7E-02
Srpk2		mRNA splicing, via spliceosome (GO:0000398)	29.5	7.2E-07	4.9E-04
Dsp		mRNA processing (GO:0006397)	27.5	7.1E-08	1.4E-04
		RNA splicing, via transesterification reactions with bulged adenosine as nucleophile (GO:0000377)	29.5	7.2E-07	3.7E-04
25 proteins		RNA splicing, via transesterification reactions (GO:0000375)	29.5	7.2E-07	2.9E-04
		RNA splicing (GO:0008380)	25.9	1.3E-06	4.6E-04
		ribonucleoprotein complex assembly (GO:0022618)	25.3	2.3E-04	4.9E-02
		ribonucleoprotein complex subunit organization (GO:0071826)	24.2	2.7E-04	4.6E-02
		synaptic vesicle endocytosis (GO:0048488)	84.3	3.0E-04	4.8E-02
		regulation of mRNA processing (GO:0050684)	38.1	7.3E-05	1.8E-02
		regulation of mRNA metabolic process (GO:1903311)	31.2	1.2E-04	2.9E-02
List of proteins patners of C-doRNA 3' or 5' biotinylated pull-down experiments, followed by Gene Ontology (GO) analyses.
FDR, means False discovery rat;
Proteins binding in 3' biot or 5'biot (C-doRNA)		Biological process					Molecular function					Pathways
Raly		GO	Fold Enrichment	P value	FDR		GO	Fold Enrichment	P value	FDR		REACTOME	Fold Enrichment	P value	FDR
Arhgef2		RNA splicing (GO:0008380)	14.5	2.1E-05	3.0E-02		RNA binding (GO:0003723)	9.4	5.1E-09	2.3E-05		Gluconeogenesis (R-MMU-70263)	81.8	8.3E-06	1.3E-02
Ddx5		mRNA metabolic process (GO:0016071)	12.2	1.1E-06	1.7E-02		binding (GO:0005488)	1.6	6.6E-06	1.5E-02
Zc2hc1a
Prpf19
Ddx21
Flot1
Puf60
Eef1a2
Mark3
Usp10
C1ra
C1s1
Ap2a2
Actn1
Matr3
Ssb
Mdh1
Hnrnpdl
Tpi1
Pgam2
Elavl4
Rps4x
23 proteins
List of proteins patners of doRNA and C-doRNA 3' or 5' biotinylated pull-down experiments, followed by Gene Ontology (GO) analyses.
FDR, means False discovery rat;
Proteins binding in 3' biot or 5'biot (link to doRNA or C-doRNA or both pull-down)		Biological process					Molecular function					Pathways
Hnrnpa2b1
Hnrnpm		GO		P value	FDR		GO	Fold Enrichment	P value	FDR		GO	Fold Enrichment	P value	FDR
Purb		regulation of mRNA stability involved in response to oxidative stress (GO:2000815)	> 100	8.1E-05	1.4E-02		purine-rich negative regulatory element binding (GO:0032422)	> 100	1.7E-06	6.5E-04		Glycolysis (P00024)	30.9	1.6E-04	2.7E-02
Hnrnpa3		regulation of mRNA stability involved in response to stress (GO:0010610)	> 100	1.3E-04	2.1E-02		regulatory region RNA binding (GO:0001069)	> 100	2.8E-04	5.0E-02
Myef2		regulation of mRNA metabolic process (GO:1903311)	17.8	1.7E-16	4.4E-13		Rac guanyl-nucleotide exchange factor activity (GO:0030676)	44.7	6.2E-05	1.6E-02		REACTOME	Fold Enrichment	P value	FDR
Hnrnpa1		positive regulation of DNA topoisomerase (ATP-hydrolyzing) activity (GO:2000373)	> 100	1.3E-04	2.1E-02		miRNA binding (GO:0035198)	35.7	7.5E-06	2.4E-03		Formation of annular gap junctions (R-MMU-196025)	80.4	1.3E-05	2.5E-03
Hnrnpa0		regulation of DNA topoisomerase (ATP-hydrolyzing) activity (GO:2000371)	> 100	1.3E-04	2.1E-02		regulatory RNA binding (GO:0061980)	31.1	9.4E-07	4.3E-04		Gap junction degradation (R-MMU-190873)	73.1	1.7E-05	2.2E-03
Hspa8		regulation of isomerase activity (GO:0010911)	> 100	2.8E-04	3.6E-02		snRNA binding (GO:0017069)	34.3	6.0E-07	3.1E-04		Gap junction trafficking (R-MMU-190828)	26.1	2.3E-05	2.4E-03
Osbpl6		positive regulation of isomerase activity (GO:0010912)	> 100	2.8E-04	3.7E-02		poly(A) binding (GO:0008143)	33.5	1.3E-04	2.9E-02		Gap junction trafficking and regulation (R-MMU-157858)	24.9	2.7E-05	2.7E-03
Tubb4b		protein localization to cytoplasmic stress granule (GO:1903608)	> 100	5.8E-06	1.8E-03		poly-purine tract binding (GO:0070717)	25.1	2.9E-04	5.0E-02		Retrograde neurotrophin signalling (R-MMU-177504)	80.4	1.3E-05	2.2E-03
Hnrnpu		CRD-mediated mRNA stabilization (GO:0070934)	> 100	2.8E-04	3.7E-02		double-stranded RNA binding (GO:0003725)	22.9	4.0E-08	2.6E-05		VLDLR internalisation and degradation (R-MMU-8866427)	73.1	1.7E-05	2.4E-03
Sf3b3		mRNA stabilization (GO:0048255)	26.1	2.3E-05	5.3E-03		mRNA 3'-UTR binding (GO:0003730)	21.5	5.9E-08	3.4E-05		Plasma lipoprotein clearance (R-MMU-8964043)	27.7	2.2E-04	1.3E-02
Hnrnpdl		negative regulation of mRNA catabolic process (GO:1902373)	21.0	5.2E-05	1.0E-02		mRNA binding (GO:0003729)	21.7	5.9E-23	1.3E-19		WNT5A-dependent internalization of FZD2, FZD5 and ROR2 (R-MMU-5140745)	67.0	2.1E-05	2.3E-03
Rbm45		protein localization to adherens junction (GO:0071896)	89.4	3.7E-04	4.7E-02							WNT5A-dependent internalization of FZD4 (R-MMU-5099900)	57.4	3.2E-05	2.9E-03
Ap2m1		G-quadruplex DNA unwinding (GO:0044806)	89.4	3.7E-04	4.6E-02		PANTHER	Fold Enrichment	P value	FDR		Trafficking of GluR2-containing AMPA receptors (R-MMU-416993)	50.3	4.5E-05	3.9E-03
Purg		DNA geometric change (GO:0032392)	22.3	4.1E-04	4.9E-02		DNA-binding transcription repressor activity, RNA polymerase II-specific (GO:0001227)	25.1	2.9E-04	2.25E-02		Trafficking of AMPA receptors (R-MMU-399719)	26.8	2.4E-04	1.3E-02
Heca		dendritic transport of messenger ribonucleoprotein complex (GO:0098963)	89.4	3.7E-04	4.6E-02		DNA-binding transcription repressor activity (GO:0001217)	25.1	2.9E-04	1.97E-02		Glutamate binding, activation of AMPA receptors and synaptic plasticity (R-MMU-399721)	26.8	2.4E-04	1.3E-02
Fscn1		dendritic transport of ribonucleoprotein complex (GO:0098961)	89.4	3.7E-04	4.6E-02							LDL clearance (R-MMU-8964038)	47.3	5.3E-05	4.2E-03
Ptbp3		bundle of His cell-Purkinje myocyte adhesion involved in cell communication (GO:0086073)	89.4	3.7E-04	4.5E-02							Recycling pathway of L1 (R-MMU-437239)	45.9	8.8E-09	2.9E-06
Dhx15		synapse pruning (GO:0098883)	89.4	1.0E-05	2.9E-03							L1CAM interactions (R-MMU-373760)	24.3	2.8E-07	7.7E-05
Psd		postsynaptic neurotransmitter receptor internalization (GO:0098884)	73.1	1.7E-05	4.3E-03							Gluconeogenesis (R-MMU-70263)	39.4	3.2E-07	7.6E-05
G3bp2		postsynaptic endocytosis (GO:0140239)	73.1	1.7E-05	4.3E-03							mRNA Splicing - Major Pathway (R-MMU-72163)	25.2	7.7E-19	1.28E-15
Ap2a1		neurotransmitter receptor internalization (GO:0099590)	50.3	4.5E-05	9.1E-03							mRNA Splicing (R-MMU-72172)	24.2	1.4E-18	1.16E-15
Zc3hav1		alternative mRNA splicing, via spliceosome (GO:0000380)	59.6	1.2E-06	4.5E-04							mRNA Splicing - Minor Pathway (R-MMU-72165)	21.4	4.8E-05	4.00E-03
Farp1		mRNA splicing, via spliceosome (GO:0000398)	20.5	1.7E-15	3.9E-12
Ap2b1		RNA splicing, via transesterification reactions with bulged adenosine as nucleophile (GO:0000377)	20.5	1.7E-15	3.4E-12
Osbpl3		RNA splicing, via transesterification reactions (GO:0000375)	20.5	1.7E-15	3.1E-12
Trim56		mRNA processing (GO:0006397)	15.9	5.3E-22	4.2E-18
Dgkz		RNA splicing (GO:0008380)	19.4	6.3E-23	1.0E-18
Sart3		clathrin-dependent endocytosis (GO:0072583)	55.8	6.9E-08	3.6E-05
Farp2		cellular response to exogenous dsRNA (GO:0071360)	47.3	5.3E-05	1.0E-02
Pitpnm2		cellular response to dsRNA (GO:0071359)	34.9	1.2E-04	1.9E-02
Actb		positive regulation of interferon-alpha production (GO:0032727)	33.5	1.3E-04	2.0E-02
Sf3a1		positive regulation of type I interferon production (GO:0032481)	20.2	6.0E-05	1.1E-02
Sf3b1		positive regulation of interferon-beta production (GO:0032728)	32.5	1.0E-05	2.9E-03
Rpsa		regulation of interferon-beta production (GO:0032648)	20.6	5.6E-05	1.0E-02
2410002F23Rik		positive regulation of viral genome replication (GO:0045070)	32.5	1.0E-05	2.9E-03
Rps3a		spliceosomal snRNP assembly (GO:0000387)	25.9	2.7E-04	3.6E-02
Rpl6l		spliceosomal complex assembly (GO:0000245)	23.8	3.3E-05	7.0E-03
Got1		regulation of alternative mRNA splicing, via spliceosome (GO:0000381)	20.3	6.7E-06	2.0E-03
Aldoa		regulation of mRNA splicing, via spliceosome (GO:0048024)	21.9	5.9E-10	5.2E-07
Zc3h10
Gemin5		PANTHER	Fold Enrichment	P value	FDR
mKIAA0052		regulation of alternative mRNA splicing, via spliceosome (GO:0000381)	35.3	5.3E-07	9.2E-05
Larp1		regulation of mRNA splicing, via spliceosome (GO:0048024)	25.9	1.9E-07	3.7E-05
Kank1		regulation of mRNA processing (GO:0050684)	29.4	6.6E-10	1.7E-07
Sf3b2		regulation of mRNA metabolic process (GO:1903311)	24.1	2.8E-09	6.5E-07
Ddx3x		regulation of RNA splicing (GO:0043484)	26.4	1.6E-08	3.3E-06
Dhx9		alternative mRNA splicing, via spliceosome (GO:0000380)	34.3	6.0E-07	9.6E-05
Eftud2		mRNA splicing, via spliceosome (GO:0000398)	20.5	1.4E-12	9.8E-10
Dnm1		RNA splicing, via transesterification reactions with bulged adenosine as nucleophile (GO:0000377)	20.5	1.4E-12	7.4E-10
Raly		RNA splicing, via transesterification reactions (GO:0000375)	20.5	1.4E-12	5.9E-10
Arhgef2		translational elongation (GO:0006414)	7.4	1.7E-04	2.4E-02
Ddx5
Zc2hc1a
Prpf19
Ddx21
Flot1
Puf60
Eef1a2
Mark3
Usp10
C1ra
C1s1
Ap2a2
Rbm19
Actn1
Pura
Rbm14
C1qb
C1qa
Map7
C1qc
Hspe1
Jup
Map7d1
Srpk2
Dsp
Matr3
Ssb
Mdh1
Tpi1
Pgam2
Elavl4
Rps4x
85 proteins

## Sheet: Table S3
Supplementary table S3. Lists of mouse genes containing doRNA binding site (BS) and Genes ontology (GO) analyses of these genes.
These analyses have been made with the genes list containing the doRNAs BS, or specifically on the 3'UTR, the 5'UTR, or into the exons sequence or the gene promotors.
FDR, means False discovery rat; B&H, Benjaminu-Hochberg procedure; B&Y, Benjamini-Yekuteili procedure.
List of genes with doRNAs Binding Site							Gene Ontology of genes with Binding Site
							1: GO: Molecular Function [Display Chart] 1480 input genes in category / 2040 annotations before applied cutoff / 18661 genes in category
ensembl	symbol	annotation	distanceToCDS	pos_relative_to_cds	same_strand			ID	Name	pValue	FDR B&H	FDR B&Y	Bonferroni	Genes from Input	Genes in Annotation
ENSMUSG00000001729	Akt1	3UTR	712	-724	TRUE		1	GO:0005524	ATP binding	1.7E-7	2.0E-4	1.6E-3	3.5E-4	171	1475
ENSMUSG00000022841	Ap2m1	3UTR	52	53	TRUE		2	GO:0032559	adenyl ribonucleotide binding	2.8E-7	2.0E-4	1.6E-3	5.7E-4	174	1518
ENSMUSG00000004508	Gab2	3UTR	429	430	TRUE		3	GO:0030554	adenyl nucleotide binding	3.0E-7	2.0E-4	1.6E-3	6.1E-4	175	1530
ENSMUSG00000042745	Id1	3UTR	139	140	TRUE		4	GO:0032553	ribonucleotide binding	8.8E-7	3.3E-4	2.7E-3	1.7E-3	205	1880
ENSMUSG00000037503	Fam168b	3UTR	1184	-1196	TRUE		5	GO:0035639	purine ribonucleoside triphosphate binding	8.9E-7	3.3E-4	2.7E-3	1.8E-3	199	1815
ENSMUSG00000036197	Gxylt1	3UTR	1338	-1350	TRUE		6	GO:0032555	purine ribonucleotide binding	1.0E-6	3.3E-4	2.7E-3	2.2E-3	203	1864
ENSMUSG00000037434	Slc30a1	3UTR	1414	1415	TRUE		7	GO:0017076	purine nucleotide binding	1.2E-6	3.3E-4	2.7E-3	2.6E-3	204	1879
ENSMUSG00000030307	Slc6a11	3UTR	1637	1638	TRUE		8	GO:0032550	purine ribonucleoside binding	1.4E-6	3.3E-4	2.7E-3	2.9E-3	199	1828
ENSMUSG00000025658	Cnksr2	3UTR	499	-511	TRUE		9	GO:0032549	ribonucleoside binding	1.6E-6	3.3E-4	2.7E-3	3.3E-3	199	1831
ENSMUSG00000041890	Git2	3UTR	2642	-2654	TRUE		10	GO:0001883	purine nucleoside binding	1.6E-6	3.3E-4	2.7E-3	3.3E-3	199	1831
ENSMUSG00000056268	Dennd1b	3UTR	6889	6890	TRUE		11	GO:0001882	nucleoside binding	2.1E-6	3.9E-4	3.2E-3	4.3E-3	199	1838
ENSMUSG00000068740	Celsr2	3UTR	452	-464	TRUE		12	GO:0005509	calcium ion binding	2.8E-6	4.8E-4	3.9E-3	5.7E-3	91	708
ENSMUSG00000049550	Clip1	3UTR	525	-537	TRUE		13	GO:0017111	nucleoside-triphosphatase activity	3.4E-5	5.4E-3	4.4E-2	7.1E-2	94	785
ENSMUSG00000028772	Zcchc17	3UTR	949	-961	TRUE		14	GO:0016462	pyrophosphatase activity	5.8E-5	8.4E-3	6.8E-2	1.1E-1	97	827
ENSMUSG00000095440	Fignl2	3UTR	2444	-2456	TRUE		15	GO:0016818	hydrolase activity, acting on acid anhydrides, in phosphorus-containing anhydrides	6.4E-5	8.4E-3	6.8E-2	1.3E-1	97	829
ENSMUSG00000020863	Luc7l3	3UTR	3508	-3520	TRUE		16	GO:0016817	hydrolase activity, acting on acid anhydrides	6.7E-5	8.4E-3	6.8E-2	1.3E-1	97	830
ENSMUSG00000032666	1700025G04Rik	3UTR	4629	-4641	TRUE		17	GO:0016887	ATPase activity	7.0E-5	8.4E-3	6.8E-2	1.4E-1	59	446
ENSMUSG00000021301	Hecw1	3UTR	2731	-2743	TRUE		18	GO:0005088	Ras guanyl-nucleotide exchange factor activity	1.7E-4	1.8E-2	1.5E-1	3.4E-1	35	232
ENSMUSG00000091049	Gm1979	3UTR	224	-236	TRUE		19	GO:0005085	guanyl-nucleotide exchange factor activity	1.7E-4	1.8E-2	1.5E-1	3.5E-1	43	306
ENSMUSG00000096140	Ankrd66	3UTR	375	-387	TRUE		20	GO:0042623	ATPase activity, coupled	2.8E-4	2.8E-2	2.3E-1	5.7E-1	45	332
ENSMUSG00000044948	Cfap43	3UTR	3509	-3521	TRUE		21	GO:0019899	enzyme binding	4.3E-4	4.1E-2	3.4E-1	8.8E-1	192	1929
ENSMUSG00000029592	Usp30	3UTR	2217	2218	TRUE		22	GO:0003713	transcription coactivator activity	4.4E-4	4.1E-2	3.4E-1	9.1E-1	42	310
ENSMUSG00000050373	Snx21	3UTR	60	61	TRUE		23	GO:0055131	C3HC4-type RING finger domain binding	5.1E-4	4.6E-2	3.7E-1	1.0E0	4	6
ENSMUSG00000030737	Slco2b1	3UTR	1595	-1607	TRUE
ENSMUSG00000105118	Mir3084-2	3UTR	66	-78	TRUE			ID	Name	pValue	FDR B&H	FDR B&Y	Bonferroni	Genes from Input	Genes in Annotation
ENSMUSG00000105118	Mir3084-2	3UTR	3509	-3521	TRUE		1	GO:0007156	homophilic cell adhesion via plasma membrane adhesion molecules	6.7E-13	5.4E-9	5.2E-8	5.4E-9	43	160
ENSMUSG00000039461	Tcta	3UTR	1040	-1052	TRUE		2	GO:0098742	cell-cell adhesion via plasma-membrane adhesion molecules	4.3E-12	1.7E-8	1.6E-7	3.5E-8	52	230
ENSMUSG00000031262	Cenpi	3UTR	534	535	TRUE		3	GO:0022603	regulation of anatomical structure morphogenesis	6.0E-7	9.8E-4	9.4E-3	4.8E-3	136	1128
ENSMUSG00000054027	Nt5dc3	3UTR	2177	2178	TRUE		4	GO:0032989	cellular component morphogenesis	6.0E-7	9.8E-4	9.4E-3	4.8E-3	165	1430
ENSMUSG00000052798	Nup107	3UTR	0	-12	TRUE		5	GO:0032990	cell part morphogenesis	6.0E-7	9.8E-4	9.4E-3	4.9E-3	116	925
ENSMUSG00000040265	Dnm3	3UTR	402	-414	TRUE		6	GO:0022008	neurogenesis	8.0E-7	1.0E-3	1.0E-2	6.5E-3	183	1628
ENSMUSG00000060904	Arl1	3UTR	310	311	TRUE		7	GO:0048858	cell projection morphogenesis	1.0E-6	1.0E-3	1.0E-2	8.1E-3	113	904
ENSMUSG00000020482	Ccdc117	3UTR	1631	-1643	TRUE		8	GO:0048699	generation of neurons	1.0E-6	1.0E-3	1.0E-2	8.5E-3	173	1528
ENSMUSG00000044408	Sptssa	3UTR	649	-661	TRUE		9	GO:0044093	positive regulation of molecular function	1.5E-6	1.3E-3	1.3E-2	1.2E-2	206	1893
ENSMUSG00000021238	Aldh6a1	3UTR	137	-149	TRUE		10	GO:0000902	cell morphogenesis	2.5E-6	2.0E-3	2.0E-2	2.0E-2	153	1337
ENSMUSG00000037686	Aspg	3UTR	762	763	TRUE		11	GO:0048646	anatomical structure formation involved in morphogenesis	3.1E-6	2.1E-3	2.0E-2	2.5E-2	149	1299
ENSMUSG00000038059	Smim3	3UTR	808	-820	TRUE		12	GO:0043085	positive regulation of catalytic activity	3.2E-6	2.1E-3	2.0E-2	2.6E-2	176	1588
ENSMUSG00000041730	Prrxl1	3UTR	463	464	TRUE		13	GO:0006357	regulation of transcription by RNA polymerase II	5.1E-6	3.1E-3	3.0E-2	4.1E-2	205	1916
ENSMUSG00000057406	Nsd2	3UTR	1525	1526	TRUE		14	GO:0030182	neuron differentiation	5.5E-6	3.2E-3	3.0E-2	4.5E-2	157	1398
ENSMUSG00000023266	Frs3	3UTR	957	958	TRUE		15	GO:0048812	neuron projection morphogenesis	7.0E-6	3.7E-3	3.6E-2	5.6E-2	82	630
ENSMUSG00000052139	Babam2	3UTR	261	262	TRUE		16	GO:0009790	embryo development	9.3E-6	4.7E-3	4.5E-2	7.5E-2	131	1135
ENSMUSG00000059336	Slc14a1	3UTR	2374	-2386	TRUE		17	GO:0022610	biological adhesion	9.9E-6	4.7E-3	4.5E-2	8.0E-2	169	1542
ENSMUSG00000089704	Galnt2	3UTR	979	-991	TRUE		18	GO:0060284	regulation of cell development	1.2E-5	5.6E-3	5.4E-2	1.0E-1	116	985
ENSMUSG00000021432	Slc35b3	3UTR	389	-401	TRUE		19	GO:0007155	cell adhesion	1.4E-5	6.0E-3	5.8E-2	1.1E-1	167	1530
ENSMUSG00000033906	Zdhhc15	3UTR	5099	-5111	TRUE		20	GO:0098609	cell-cell adhesion	1.6E-5	6.5E-3	6.2E-2	1.3E-1	115	980
ENSMUSG00000034795	Ccdc122	3UTR	196	197	TRUE		21	GO:0000904	cell morphogenesis involved in differentiation	1.9E-5	7.6E-3	7.2E-2	1.6E-1	101	840
ENSMUSG00000048960	Prex2	3UTR	4400	4401	TRUE		22	GO:0048667	cell morphogenesis involved in neuron differentiation	2.1E-5	7.6E-3	7.2E-2	1.7E-1	76	590
ENSMUSG00000022262	Dnah5	3UTR	257	258	TRUE		23	GO:0009792	embryo development ending in birth or egg hatching	2.2E-5	7.6E-3	7.2E-2	1.8E-1	87	700
ENSMUSG00000002797	Ggct	3UTR	566	-578	TRUE		24	GO:0021695	cerebellar cortex development	2.2E-5	7.6E-3	7.2E-2	1.8E-1	15	56
ENSMUSG00000009681	Bcr	3UTR	2572	2573	TRUE		25	GO:0043087	regulation of GTPase activity	3.4E-5	1.1E-2	1.0E-1	2.7E-1	85	688
ENSMUSG00000098754	Prn	3UTR	2426	2427	TRUE		26	GO:0048666	neuron development	3.5E-5	1.1E-2	1.0E-1	2.8E-1	126	1114
ENSMUSG00000025375	Aatk	3UTR	349	-361	TRUE		27	GO:0043009	chordate embryonic development	4.0E-5	1.2E-2	1.1E-1	3.2E-1	85	691
ENSMUSG00000032413	Rasa2	3UTR	2442	-2454	TRUE		28	GO:0043547	positive regulation of GTPase activity	4.3E-5	1.2E-2	1.2E-1	3.5E-1	79	632
ENSMUSG00000037697	Ddhd1	3UTR	1898	-1910	TRUE		29	GO:0030030	cell projection organization	4.8E-5	1.3E-2	1.2E-1	3.9E-1	154	1423
ENSMUSG00000031659	Adcy7	3UTR	689	690	TRUE		30	GO:0031175	neuron projection development	4.9E-5	1.3E-2	1.2E-1	4.0E-1	110	953
ENSMUSG00000063236	1110038F14Rik	3UTR	675	676	TRUE		31	GO:0001952	regulation of cell-matrix adhesion	5.0E-5	1.3E-2	1.2E-1	4.0E-1	20	95
ENSMUSG00000031543	Ank1	3UTR	1829	1830	TRUE		32	GO:0031328	positive regulation of cellular biosynthetic process	5.2E-5	1.3E-2	1.2E-1	4.2E-1	199	1921
ENSMUSG00000021866	Anxa11	3UTR	345	346	TRUE		33	GO:0048813	dendrite morphogenesis	5.2E-5	1.3E-2	1.2E-1	4.2E-1	26	142
ENSMUSG00000027712	Anxa5	3UTR	340	-352	TRUE		34	GO:0045935	positive regulation of nucleobase-containing compound metabolic process	7.4E-5	1.7E-2	1.6E-1	6.0E-1	190	1832
ENSMUSG00000030509	Asb7	3UTR	2157	-2169	TRUE		35	GO:0000122	negative regulation of transcription by RNA polymerase II	7.4E-5	1.7E-2	1.6E-1	6.0E-1	95	806
ENSMUSG00000046532	Ar	3UTR	3420	3421	TRUE		36	GO:0010557	positive regulation of macromolecule biosynthetic process	7.5E-5	1.7E-2	1.6E-1	6.1E-1	185	1777
ENSMUSG00000006057	Atp5g1	3UTR	2888	-2900	TRUE		37	GO:0051130	positive regulation of cellular component organization	7.9E-5	1.7E-2	1.6E-1	6.4E-1	138	1263
ENSMUSG00000031596	Slc7a2	3UTR	4975	4976	TRUE		38	GO:0009891	positive regulation of biosynthetic process	8.4E-5	1.7E-2	1.6E-1	6.8E-1	201	1959
ENSMUSG00000020650	Bcap29	3UTR	1975	-1987	TRUE		39	GO:1901889	negative regulation of cell junction assembly	8.5E-5	1.7E-2	1.6E-1	6.9E-1	8	20
ENSMUSG00000039680	Mrps6	3UTR	5280	5281	TRUE		40	GO:0021680	cerebellar Purkinje cell layer development	9.5E-5	1.9E-2	1.8E-1	7.7E-1	10	31
ENSMUSG00000022098	Bmp1	3UTR	33	-45	TRUE		41	GO:0000165	MAPK cascade	1.0E-4	2.0E-2	1.9E-1	8.2E-1	106	928
ENSMUSG00000025217	Btrc	3UTR	2630	2631	TRUE		42	GO:0051173	positive regulation of nitrogen compound metabolic process	1.0E-4	2.0E-2	1.9E-1	8.4E-1	199	1944
ENSMUSG00000004110	Cacna1e	3UTR	3404	-3416	TRUE		43	GO:0023014	signal transduction by protein phosphorylation	1.1E-4	2.1E-2	2.0E-1	9.1E-1	109	962
ENSMUSG00000003352	Cacnb3	3UTR	1081	1082	TRUE		44	GO:2000310	regulation of NMDA receptor activity	1.2E-4	2.2E-2	2.1E-1	9.9E-1	7	16
ENSMUSG00000079110	Capn3	3UTR	1652	1653	TRUE		45	GO:0046068	cGMP metabolic process	1.3E-4	2.4E-2	2.3E-1	1.0E0	13	51
ENSMUSG00000026031	Cflar	3UTR	3223	3224	TRUE		46	GO:0001525	angiogenesis	1.3E-4	2.4E-2	2.3E-1	1.0E0	60	464
ENSMUSG00000029516	Cit	3UTR	1694	1695	TRUE		47	GO:0060534	trachea cartilage development	1.4E-4	2.5E-2	2.4E-1	1.0E0	5	8
ENSMUSG00000021613	Hapln1	3UTR	2383	2384	TRUE		48	GO:0001954	positive regulation of cell-matrix adhesion	1.5E-4	2.6E-2	2.4E-1	1.0E0	12	45
ENSMUSG00000074874	Ctla2b	3UTR	7	8	TRUE		49	GO:0046323	glucose import	1.7E-4	2.8E-2	2.7E-1	1.0E0	18	88
ENSMUSG00000005506	Celf1	3UTR	1595	1596	TRUE		50	GO:0009260	ribonucleotide biosynthetic process	1.8E-4	3.0E-2	2.9E-1	1.0E0	39
ENSMUSG00000027797	Dclk1	3UTR	4686	4687	TRUE
ENSMUSG00000023000	Dhh	3UTR	2612	-2624	TRUE		3: GO: Cellular Component [Display Chart] 1494 input genes in category / 939 annotations before applied cutoff / 19061 genes in category
ENSMUSG00000020661	Dnmt3a	3UTR	3769	3770	TRUE			ID	Name	pValue	FDR B&H	FDR B&Y	Bonferroni	Genes from Input	Genes in Annotation
ENSMUSG00000039358	Drd5	3UTR	1557	1558	TRUE		1	GO:0097458	neuron part	3.8E-6	3.6E-3	2.6E-2	3.6E-3	169	1545
ENSMUSG00000056632	Dsg3	3UTR	744	745	TRUE		2	GO:0030427	site of polarized growth	8.5E-6	4.0E-3	2.9E-2	8.0E-3	33	187
ENSMUSG00000071454	Dtnb	3UTR	2028	-2040	TRUE		3	GO:0044463	cell projection part	2.7E-5	6.1E-3	4.5E-2	2.6E-2	127	1139
ENSMUSG00000003934	Efnb3	3UTR	634	-646	TRUE		4	GO:0030426	growth cone	3.2E-5	6.1E-3	4.5E-2	3.0E-2	31	182
ENSMUSG00000013415	Igf2bp1	3UTR	3651	-3663	TRUE		5	GO:0036477	somatodendritic compartment	3.4E-5	6.1E-3	4.5E-2	3.2E-2	101	867
ENSMUSG00000034663	Bmp2k	3UTR	215	216	TRUE		6	GO:0045202	synapse	3.9E-5	6.1E-3	4.5E-2	3.7E-2	101	870
ENSMUSG00000031073	Fgf15	3UTR	732	733	TRUE		7	GO:0098794	postsynapse	1.1E-4	1.5E-2	1.1E-1	1.0E-1	58	449
ENSMUSG00000000183	Fgf6	3UTR	1643	1644	TRUE		8	GO:0044456	synapse part	1.3E-4	1.6E-2	1.2E-1	1.2E-1	83	708
ENSMUSG00000007989	Fzd3	3UTR	1863	-1875	TRUE		9	GO:0044430	cytoskeletal part	1.6E-4	1.7E-2	1.3E-1	1.5E-1	157	1520
ENSMUSG00000045005	Fzd5	3UTR	2309	-2321	TRUE		10	GO:0015630	microtubule cytoskeleton	2.9E-4	2.7E-2	2.0E-1	2.7E-1	120	1125
ENSMUSG00000029212	Gabrb1	3UTR	8231	8232	TRUE		11	GO:0043005	neuron projection	3.2E-4	2.7E-2	2.0E-1	3.0E-1	126	1194
ENSMUSG00000033676	Gabrb3	3UTR	956	957	TRUE		12	GO:0044309	neuron spine	3.4E-4	2.7E-2	2.0E-1	3.2E-1	25	153
ENSMUSG00000038259	Gdf5	3UTR	1062	-1074	TRUE		13	GO:0043197	dendritic spine	6.8E-4	4.9E-2	3.6E-1	6.4E-1	24	151
ENSMUSG00000055737	Ghr	3UTR	2400	-2412	TRUE
ENSMUSG00000026473	Glul	3UTR	1468	1469	TRUE		7: Pathway [Display Chart] 980 input genes in category / 2548 annotations before applied cutoff / 12450 genes in category
ENSMUSG00000031748	Gnao1	3UTR	0	0	TRUE			ID	Name	pValue	FDR B&H	FDR B&Y	Bonferroni	Genes from Input	Genes in Annotation
ENSMUSG00000009108	Gnat2	3UTR	309	310	TRUE		1	P00012	Cadherin signaling pathway	3.6E-10	9.2E-7	7.8E-6	9.2E-7	38	159
ENSMUSG00000048240	Gng7	3UTR	1120	-1132	TRUE		2	P00057	Wnt signaling pathway	4.7E-7	6.0E-4	5.1E-3	1.2E-3	50	305
ENSMUSG00000004268	Emg1	3UTR	133	-145	TRUE
ENSMUSG00000071424	Grid2	3UTR	1201	1202	TRUE
ENSMUSG00000045835	Hdgfl1	3UTR	1044	-1056	TRUE		Gene Ontology of genes with Binding Site in the 3'UTR
ENSMUSG00000049932	H2afx	3UTR	1039	1040	TRUE
ENSMUSG00000014704	Hoxa2	3UTR	801	-813	TRUE		1: GO: Molecular Function [Display Chart] 506 input genes in category / 1162 annotations before applied cutoff / 18661 genes in category
ENSMUSG00000079560	Hoxa3	3UTR	801	-813	TRUE			ID	Name	pValue	FDR B&H	FDR B&Y	Bonferroni	Genes from Input	Genes in Annotation
ENSMUSG00000038253	Hoxa5	3UTR	801	-813	TRUE		1	GO:0015924	mannosyl-oligosaccharide mannosidase activity	3.7E-4	3.6E-2	2.7E-1	4.3E-1	7	50
ENSMUSG00000028410	Dnaja1	3UTR	3225	3226	TRUE		2	GO:0004559	alpha-mannosidase activity	4.2E-4	3.6E-2	2.7E-1	4.9E-1	7	51
ENSMUSG00000025950	Idh1	3UTR	100	-112	TRUE		3	GO:0015923	mannosidase activity	4.8E-4	3.6E-2	2.7E-1	5.5E-1	7	52
ENSMUSG00000026770	Il2ra	3UTR	409	410	TRUE		4	GO:0043905	Ser-tRNA(Thr) hydrolase activity	5.8E-4	3.6E-2	2.7E-1	6.8E-1	5	26
ENSMUSG00000030748	Il4ra	3UTR	1853	1854	TRUE		5	GO:0052768	mannosyl-oligosaccharide 1,3-alpha-mannosidase activity	5.8E-4	3.6E-2	2.7E-1	6.8E-1	5	26
ENSMUSG00000027947	Il6ra	3UTR	4957	-4969	TRUE		6	GO:0018734	butyrolactone hydrolase activity	5.8E-4	3.6E-2	2.7E-1	6.8E-1	5	26
ENSMUSG00000027598	Itch	3UTR	407	408	TRUE		7	GO:0018731	1-oxa-2-oxocycloheptane lactonase activity	5.8E-4	3.6E-2	2.7E-1	6.8E-1	5	26
ENSMUSG00000062352	Itgb1bp1	3UTR	125	-137	TRUE		8	GO:0010296	prenylcysteine methylesterase activity	5.8E-4	3.6E-2	2.7E-1	6.8E-1	5	26
ENSMUSG00000030287	Itpr2	3UTR	723	-735	TRUE		9	GO:0018732	sulfolactone hydrolase activity	5.8E-4	3.6E-2	2.7E-1	6.8E-1	5	26
ENSMUSG00000030287	Itpr2	3UTR	1199	-1211	TRUE		10	GO:0035460	L-ascorbate 6-phosphate lactonase activity	5.8E-4	3.6E-2	2.7E-1	6.8E-1	5	26
ENSMUSG00000005672	Kit	3UTR	1441	1442	TRUE		11	GO:0043907	Cys-tRNA(Pro) hydrolase activity	5.8E-4	3.6E-2	2.7E-1	6.8E-1	5	26
ENSMUSG00000021288	Klc1	3UTR	41	42	TRUE		12	GO:0052767	mannosyl-oligosaccharide 1,6-alpha-mannosidase activity	5.8E-4	3.6E-2	2.7E-1	6.8E-1	5	26
ENSMUSG00000022905	Kpna1	3UTR	2703	2704	TRUE		13	GO:0034892	endosulfan lactone lactonase activity	5.8E-4	3.6E-2	2.7E-1	6.8E-1	5	26
ENSMUSG00000018334	Ksr1	3UTR	693	-705	TRUE		14	GO:0043906	Ala-tRNA(Pro) hydrolase activity	5.8E-4	3.6E-2	2.7E-1	6.8E-1	5	26
ENSMUSG00000028581	Laptm5	3UTR	252	253	TRUE		15	GO:0080031	methyl salicylate esterase activity	5.8E-4	3.6E-2	2.7E-1	6.8E-1	5	26
ENSMUSG00000059201	Lep	3UTR	1287	1288	TRUE		16	GO:0080030	methyl indole-3-acetate esterase activity	5.8E-4	3.6E-2	2.7E-1	6.8E-1	5	26
ENSMUSG00000024659	Anxa1	3UTR	80	-92	TRUE		17	GO:0043908	Ser(Gly)-tRNA(Ala) hydrolase activity	5.8E-4	3.6E-2	2.7E-1	6.8E-1	5	26
ENSMUSG00000022824	Muc13	3UTR	3468	3469	TRUE		18	GO:0047376	all-trans-retinyl-palmitate hydrolase, all-trans-retinol forming activity	5.8E-4	3.6E-2	2.7E-1	6.8E-1	5	26
ENSMUSG00000059742	Kcnh7	3UTR	558	-570	TRUE		19	GO:0080032	methyl jasmonate esterase activity	5.8E-4	3.6E-2	2.7E-1	6.8E-1	5	26
ENSMUSG00000026069	Il1rl1	3UTR	1187	1188	TRUE		20	GO:0051723	protein methylesterase activity	7.0E-4	3.9E-2	2.9E-1	8.2E-1	5	27
ENSMUSG00000035776	Cd99l2	3UTR	2659	-2671	TRUE		21	GO:0018733	3,4-dihydrocoumarin hydrolase activity	7.0E-4	3.9E-2	2.9E-1	8.2E-1	5	27
ENSMUSG00000003746	Man1a	3UTR	623	-635	TRUE		22	GO:0005544	calcium-dependent phospholipid binding	7.5E-4	4.0E-2	3.0E-1	8.8E-1	7	56
ENSMUSG00000057092	Fxyd3	3UTR	1683	-1695	TRUE		23	GO:0050253	retinyl-palmitate esterase activity	8.4E-4	4.2E-2	3.2E-1	9.7E-1	5
ENSMUSG00000030322	Mbd4	3UTR	53	-65	TRUE
ENSMUSG00000030557	Mef2a	3UTR	3355	-3367	TRUE
ENSMUSG00000032470	Mras	3UTR	2021	-2033	TRUE		Gene Ontology of genes with Binding Site in the 5'UTR
ENSMUSG00000023921	Mmut	3UTR	1280	1281	TRUE		2: GO: Biological Process [Display Chart] 204 input genes in category / 3489 annotations before applied cutoff / 18623 genes in category
ENSMUSG00000026234	Ncl	3UTR	3670	-3682	TRUE			ID	Name	pValue	FDR B&H	FDR B&Y	Bonferroni	Genes from Input	Genes in Annotation
ENSMUSG00000027544	Nfatc2	3UTR	3118	-3130	TRUE		1	GO:0007156	homophilic cell adhesion via plasma membrane adhesion molecules	3.8E-18	1.3E-14	1.1E-13	1.3E-14	22	160
ENSMUSG00000035161	Ints6	3UTR	6623	-6635	TRUE		2	GO:0098742	cell-cell adhesion via plasma-membrane adhesion molecules	9.3E-15	1.6E-11	1.4E-10	3.2E-11	22	230
ENSMUSG00000022206	Npr3	3UTR	4497	-4509	TRUE		3	GO:0098609	cell-cell adhesion	9.8E-8	1.1E-4	9.9E-4	3.4E-4	31	980
ENSMUSG00000027852	Nras	3UTR	4312	4313	TRUE		4	GO:0021884	forebrain neuron development	5.6E-5	3.8E-2	3.3E-1	1.9E-1	5	38
ENSMUSG00000000766	Oprm1	3UTR	115	116	TRUE		5	GO:0007155	cell adhesion	5.6E-5	3.8E-2	3.3E-1	1.9E-1	34	1530
ENSMUSG00000030450	Oca2	3UTR	0	-4	TRUE		6	GO:0022610	biological adhesion	6.6E-5	3.8E-2	3.3E-1	2.3E-1	34	1542
ENSMUSG00000003131	Pafah1b2	3UTR	3452	-3464	TRUE		7	GO:0021879	forebrain neuron differentiation
ENSMUSG00000019795	Pcmt1	3UTR	1291	-1303	TRUE
ENSMUSG00000004347	Pde1c	3UTR	81	-93	TRUE
ENSMUSG00000002265	Peg3	3UTR	1880	-1892	TRUE		6: Domain [Display Chart] 199 input genes in category / 1100 annotations before applied cutoff / 18735 genes in category
ENSMUSG00000037643	Prkci	3UTR	1827	1828	TRUE			ID	Name	pValue	FDR B&H	FDR B&Y	Bonferroni	Genes from Input	Genes in Annotation
ENSMUSG00000019876	Pkib	3UTR	4769	4770	TRUE		1	2.60.40.60	-	1.1E-17	1.0E-15	7.6E-15	1.2E-14	19	114
ENSMUSG00000021822	Plau	3UTR	20	21	TRUE
ENSMUSG00000028310	Ppp3r2	3UTR	1796	-1808	TRUE			ID	Name	pValue	FDR B&H	FDR B&Y	Bonferroni	Genes from Input	Genes in Annotation
ENSMUSG00000019849	Prep	3UTR	7730	7731	TRUE		1	IPR031904	Cadherin CBD	1.9E-28	1.0E-25	8.1E-25	2.155E-25	19	37
ENSMUSG00000027223	Mapk8ip1	3UTR	660	-672	TRUE		2	IPR032455	Cadherin C	4.7E-27	1.3E-24	9.8E-24	5.202E-24	19	42
ENSMUSG00000021745	Ptprg	3UTR	1906	1907	TRUE		3	IPR013164	Cadherin N	1.0E-22	1.9E-20	1.4E-19	1.161E-19	19	65
ENSMUSG00000055670	Zzef1	3UTR	2134	2135	TRUE		4	IPR015919	Cadherin-like	7.3E-19	1.1E-16	8.7E-16	8.071E-16	20	116
ENSMUSG00000020656	Grhl1	3UTR	1361	1362	TRUE		5	IPR020894	Cadherin CS	4.5E-18	6.2E-16	4.7E-15	5.025E-15	19	109
ENSMUSG00000017007	Rbpjl	3UTR	919	920	TRUE		6	IPR002126	Cadherin	2.1E-17	1.7E-15	1.2E-14	2.389E-14	19	118
ENSMUSG00000024206	Rfx2	3UTR	163	-175	TRUE
ENSMUSG00000020580	Rock2	3UTR	2000	2001	TRUE			ID	Name	pValue	FDR B&H	FDR B&Y	Bonferroni	Genes from Input	Genes in Annotation
ENSMUSG00000032238	Rora	3UTR	520	521	TRUE		1	PS00232	CADHERIN 1	9.2E-18	1.0E-15	7.6E-15	1.0E-14	19	113
ENSMUSG00000034161	Scx	3UTR	217	218	TRUE		2	PS50268	CADHERIN 2	1.1E-17	1.0E-15	7.6E-15	1.2E-14	19	114
ENSMUSG00000032336	Nptn	3UTR	3498	3499	TRUE
ENSMUSG00000039521	Foxp3	3UTR	1548	1549	TRUE			ID	Name	pValue	FDR B&H	FDR B&Y	Bonferroni	Genes from Input	Genes in Annotation
ENSMUSG00000030283	St8sia1	3UTR	3743	-3755	TRUE		1	PF15974	Cadherin tail	1.9E-28	1.0E-25	8.1E-25	2.1E-25	19	37
ENSMUSG00000033965	Slc16a2	3UTR	495	-507	TRUE		2	PF16492	Cadherin C 2	4.7E-27	1.3E-24	9.8E-24	5.2E-24	19	42
ENSMUSG00000038145	Snrk	3UTR	2783	2784	TRUE		3	PF08266	Cadherin 2	1.0E-22	1.9E-20	1.4E-19	1.1E-19	19	65
ENSMUSG00000018593	Sparc	3UTR	633	-645	TRUE		4	PF00028	Cadherin	9.2E-18	1.0E-15	7.6E-15	1.0E-14	19	113
ENSMUSG00000059562	Ccdc154	3UTR	43	44	TRUE
ENSMUSG00000025262	Fam120c	3UTR	2069	2070	TRUE			ID	Name	pValue	FDR B&H	FDR B&Y	Bonferroni	Genes from Input	Genes in Annotation
ENSMUSG00000020315	Sptbn1	3UTR	393	-405	TRUE		1	SM00112	CA	1.3E-17	1.1E-15	8.4E-15	1.4E-14	19	115
ENSMUSG00000029471	Camkk2	3UTR	2040	-2052	TRUE		7: Pathway [Display Chart] 143 input genes in category / 935 annotations before applied cutoff / 12450 genes in category
ENSMUSG00000048905	4930539E08Rik	3UTR	348	-360	TRUE			ID	Name	pValue	FDR B&H	FDR B&Y	Bonferroni	Genes from Input	Genes in Annotation
ENSMUSG00000038342	Mlxip	3UTR	3036	3037	TRUE		1	P00012	Cadherin signaling pathway	1.3E-15	1.2E-12	9.3E-12	1.2E-12	20	159
ENSMUSG00000021418	Rpp40	3UTR	1146	-1158	TRUE		2	P00057	Wnt signaling pathway	5.0E-12	2.3E-9	1.7E-8	4.6E-9	22	305
ENSMUSG00000021418	Rpp40	3UTR	2299	-2311	TRUE
ENSMUSG00000033590	Myo5c	3UTR	0	-7	TRUE
ENSMUSG00000000134	Tfe3	3UTR	1039	1040	TRUE		Gene Ontology of genes with Binding Site in the exon sequences.
ENSMUSG00000027122	Arl14ep	3UTR	1415	-1427	TRUE
ENSMUSG00000033157	Abhd10	3UTR	2022	-2034	TRUE			1: GO: Molecular Function [Display A1:J35 input genes in category / 1464 annotations before applied cutoff / 18661 genes in category
ENSMUSG00000040697	Dnajc16	3UTR	1417	-1429	TRUE			ID	Name	pValue	FDR B&H	FDR B&Y	Bonferroni	Genes from Input	Genes in Annotation
ENSMUSG00000042254	Cilp	3UTR	41	42	TRUE		1	GO:0008092	cytoskeletal protein binding	3.2E-8	4.7E-5	3.7E-4	4.7E-5	68	886
ENSMUSG00000050345	4930486L24Rik	3UTR	7	8	TRUE		2	GO:0005524	ATP binding	1.8E-6	9.3E-4	7.3E-3	2.6E-3	92	1475
ENSMUSG00000054280	Prr14l	3UTR	2383	-2395	TRUE		3	GO:0032559	adenyl ribonucleotide binding	1.9E-6	9.3E-4	7.3E-3	2.7E-3	94	1518
ENSMUSG00000036545	Adamts2	3UTR	992	993	TRUE		4	GO:0030554	adenyl nucleotide binding	2.6E-6	9.7E-4	7.6E-3	3.9E-3	94	1530
ENSMUSG00000037275	Gemin5	3UTR	747	-759	TRUE		5	GO:0032555	purine ribonucleotide binding	4.7E-5	1.0E-2	7.9E-2	6.9E-2	104	1864
ENSMUSG00000000538	Tom1l2	3UTR	214	-226	TRUE		6	GO:0016887	ATPase activity	4.8E-5	1.0E-2	7.9E-2	7.1E-2	35	446
ENSMUSG00000020634	Ubxn2a	3UTR	697	-709	TRUE		7	GO:0044877	protein-containing complex binding	5.0E-5	1.0E-2	7.9E-2	7.4E-2	93	1626
ENSMUSG00000053769	Lysmd1	3UTR	269	270	TRUE		8	GO:0017076	purine nucleotide binding	6.5E-5	1.0E-2	7.9E-2	9.5E-2	104	1879
ENSMUSG00000024028	Tff2	3UTR	100	-112	TRUE		9	GO:0032553	ribonucleotide binding	6.6E-5	1.0E-2	7.9E-2	9.7E-2	104	1880
ENSMUSG00000037896	Rcor1	3UTR	1194	1195	TRUE		10	GO:0035639	purine ribonucleoside triphosphate binding	6.8E-5	1.0E-2	7.9E-2	1.0E-1	101	1815
ENSMUSG00000029999	Tgfa	3UTR	2454	2455	TRUE		11	GO:0032550	purine ribonucleoside binding	9.0E-5	1.0E-2	8.5E-2	1.3E-1	101	1828
ENSMUSG00000009734	Pou6f2	3UTR	1814	-1826	TRUE		12	GO:0032549	ribonucleoside binding	9.6E-5	1.0E-2	8.5E-2	1.4E-1	101	1831
ENSMUSG00000036110	Slc17a2	3UTR	2219	2220	TRUE		13	GO:0001883	purine nucleoside binding	9.6E-5	1.0E-2	8.5E-2	1.4E-1	101	1831
ENSMUSG00000071337	Tia1	3UTR	1873	1874	TRUE		14	GO:0001882	nucleoside binding	1.1E-4	1.1E-2	9.1E-2	1.6E-1	101	1838
ENSMUSG00000042743	Sgtb	3UTR	1161	1162	TRUE		15	GO:0003779	actin binding	1.2E-4	1.2E-2	9.4E-2	1.8E-1	32	412
ENSMUSG00000040123	Zmym5	3UTR	514	-526	TRUE		16	GO:0017111	nucleoside-triphosphatase activity	1.5E-4	1.3E-2	1.0E-1	2.2E-1	51	785
ENSMUSG00000058997	Vwa8	3UTR	184	185	TRUE		17	GO:0051015	actin filament binding	1.5E-4	1.3E-2	1.0E-1	2.3E-1	15	132
ENSMUSG00000035566	Pcdh17	3UTR	3388	3389	TRUE		18	GO:0019899	enzyme binding	1.7E-4	1.4E-2	1.1E-1	2.6E-1	104	1929
ENSMUSG00000015829	Tnr	3UTR	7123	7124	TRUE		19	GO:0005089	Rho guanyl-nucleotide exchange factor activity	2.2E-4	1.6E-2	1.2E-1	3.2E-1	11	80
ENSMUSG00000032586	Traip	3UTR	379	380	TRUE		20	GO:0051371	muscle alpha-actinin binding	2.2E-4	1.6E-2	1.2E-1	3.3E-1	4	9
ENSMUSG00000026803	Ttf1	3UTR	582	583	TRUE		21	GO:0005096	GTPase activator activity	2.3E-4	1.6E-2	1.2E-1	3.4E-1	24	283
ENSMUSG00000054892	Txk	3UTR	187	-199	TRUE		22	GO:0005085	guanyl-nucleotide exchange factor activity	3.1E-4	2.0E-2	1.6E-1	4.5E-1	25	306
ENSMUSG00000023951	Vegfa	3UTR	158	-170	TRUE		23	GO:0004386	helicase activity	3.2E-4	2.0E-2	1.6E-1	4.7E-1	17	172
ENSMUSG00000031520	Vegfc	3UTR	615	616	TRUE		24	GO:0030695	GTPase regulator activity	4.1E-4	2.5E-2	1.9E-1	6.0E-1	25	312
ENSMUSG00000018377	Vezf1	3UTR	1687	1688	TRUE		25	GO:0016462	pyrophosphatase activity	5.3E-4	3.1E-2	2.4E-1	7.8E-1	51	827
ENSMUSG00000036760	Kcnk9	3UTR	8843	-8855	TRUE		26	GO:0016818	hydrolase activity, acting on acid anhydrides, in phosphorus-containing anhydrides	5.6E-4	3.1E-2	2.4E-1	8.2E-1	51	829
ENSMUSG00000036760	Kcnk9	3UTR	11565	-11577	TRUE		27	GO:0016817	hydrolase activity, acting on acid anhydrides	5.7E-4	3.1E-2	2.4E-1	8.4E-1	51	830
ENSMUSG00000012017	Scarf2	3UTR	980	981	TRUE		28	GO:0005088	Ras guanyl-nucleotide exchange factor activity	6.1E-4	3.2E-2	2.5E-1	9.0E-1	20	232
ENSMUSG00000038094	Atp13a4	3UTR	41	-53	TRUE		29	GO:0008047	enzyme activator activity	7.5E-4	3.8E-2	2.9E-1	1.0E0	35	515
ENSMUSG00000030093	Wnt7a	3UTR	1089	-1101	TRUE		30	GO:0017166	vinculin binding	8.1E-4	3.9E-2	3.1E-1	1.0E0	4	12
ENSMUSG00000044501	Zfp758	3UTR	1645	1646	TRUE		31	GO:0015631	tubulin binding	9.2E-4	4.3E-2	3.4E-1	1.0E0	23	293
ENSMUSG00000032842	Abcc10	3UTR	32	-44	TRUE		32	GO:0019894	kinesin binding	9.6E-4	4.4E-2	3.4E-1	1.0E0	7	42
ENSMUSG00000041915	Ammecr1l	3UTR	760	761	TRUE		33	GO:0042623	ATPase activity, coupled	1.0E-3	4.5E-2	3.5E-1	1.0E0	25	332
ENSMUSG00000024491	Rbm27	3UTR	1663	1664	TRUE
ENSMUSG00000045991	Onecut2	3UTR	415	416	TRUE
ENSMUSG00000045991	Onecut2	3UTR	4820	4821	TRUE		2: GO: Biological Process [Display Chart] 715 input genes in category / 6256 annotations before applied cutoff / 18623 genes in category
ENSMUSG00000054611	Kdm2a	3UTR	2536	-2548	TRUE			ID	Name	pValue	FDR B&H	FDR B&Y	Bonferroni	Genes from Input	Genes in Annotation
ENSMUSG00000021612	Slc6a18	3UTR	660	-672	TRUE		1	GO:0032989	cellular component morphogenesis	1.1E-6	3.9E-3	3.6E-2	6.9E-3	91	1430
ENSMUSG00000021612	Slc6a18	3UTR	1205	-1217	TRUE		2	GO:0051130	positive regulation of cellular component organization	1.8E-6	3.9E-3	3.6E-2	1.1E-2	82	1263
ENSMUSG00000041879	Ipo9	3UTR	2458	-2470	TRUE		3	GO:0000902	cell morphogenesis	2.7E-6	3.9E-3	3.6E-2	1.7E-2	85	1337
ENSMUSG00000026709	Dars2	3UTR	684	-696	TRUE		4	GO:0009967	positive regulation of signal transduction	3.2E-6	3.9E-3	3.6E-2	2.0E-2	92	1488
ENSMUSG00000040297	Suco	3UTR	2195	-2207	TRUE		5	GO:0044093	positive regulation of molecular function	3.4E-6	3.9E-3	3.6E-2	2.1E-2	111	1893
ENSMUSG00000040865	Ino80d	3UTR	5842	-5854	TRUE		6	GO:0023056	positive regulation of signaling	3.8E-6	3.9E-3	3.6E-2	2.3E-2	100	1662
ENSMUSG00000049339	Retreg2	3UTR	27	28	TRUE		7	GO:0043085	positive regulation of catalytic activity	5.0E-6	4.4E-3	4.1E-2	3.1E-2	96	1588
ENSMUSG00000049515	Espnl	3UTR	2712	2713	TRUE		8	GO:0010647	positive regulation of cell communication	6.6E-6	5.2E-3	4.8E-2	4.1E-2	100	1684
ENSMUSG00000026319	Relch	3UTR	0	-9	TRUE		9	GO:0010557	positive regulation of macromolecule biosynthetic process	1.3E-5	9.3E-3	8.6E-2	8.3E-2	103	1777
ENSMUSG00000031374	Zfp92	3UTR	1311	-1323	TRUE		10	GO:0031328	positive regulation of cellular biosynthetic process	1.8E-5	1.1E-2	1.0E-1	1.1E-1	109	1921
ENSMUSG00000026933	Camsap1	3UTR	301	-313	TRUE		11	GO:0021575	hindbrain morphogenesis	2.0E-5	1.1E-2	1.0E-1	1.2E-1	10	51
ENSMUSG00000025997	Ikzf2	3UTR	4882	-4894	TRUE		12	GO:0048858	cell projection morphogenesis	2.5E-5	1.1E-2	1.0E-1	1.6E-1	60	904
ENSMUSG00000036641	Ccdc148	3UTR	2000	-2012	TRUE		13	GO:0009891	positive regulation of biosynthetic process	2.6E-5	1.1E-2	1.0E-1	1.6E-1	110	1959
ENSMUSG00000027253	Lrp4	3UTR	1831	1832	TRUE		14	GO:0060284	regulation of cell development	2.6E-5	1.1E-2	1.0E-1	1.6E-1	64	985
ENSMUSG00000041219	Arhgap11a	3UTR	247	-259	TRUE		15	GO:0032990	cell part morphogenesis	2.6E-5	1.1E-2	1.0E-1	1.6E-1	61	925
ENSMUSG00000038383	Pigu	3UTR	243	-255	TRUE		16	GO:0000904	cell morphogenesis involved in differentiation	4.2E-5	1.5E-2	1.4E-1	2.6E-1	56	840
ENSMUSG00000017667	Zfp334	3UTR	4745	-4757	TRUE		17	GO:0051347	positive regulation of transferase activity	4.3E-5	1.5E-2	1.4E-1	2.7E-1	47	665
ENSMUSG00000046519	Golph3l	3UTR	1026	1027	TRUE		18	GO:0045860	positive regulation of protein kinase activity	4.3E-5	1.5E-2	1.4E-1	2.7E-1	38	496
ENSMUSG00000045576	St7l	3UTR	2445	2446	TRUE		19	GO:0021695	cerebellar cortex development	4.6E-5	1.5E-2	1.4E-1	2.9E-1	10	56
ENSMUSG00000040412	5330417C22Rik	3UTR	145	-157	TRUE		20	GO:0043547	positive regulation of GTPase activity	5.3E-5	1.6E-2	1.5E-1	3.3E-1	45	632
ENSMUSG00000045917	Tmem268	3UTR	502	503	TRUE		21	GO:0021698	cerebellar cortex structural organization	5.8E-5	1.7E-2	1.6E-1	3.6E-1	3	3
ENSMUSG00000055900	Tmem69	3UTR	1988	-2000	TRUE		22	GO:0021587	cerebellum morphogenesis	6.3E-5	1.8E-2	1.6E-1	3.9E-1	9	47
ENSMUSG00000078584	AU022252	3UTR	3711	-3723	TRUE		23	GO:1902533	positive regulation of intracellular signal transduction	7.2E-5	1.8E-2	1.7E-1	4.5E-1	61	958
ENSMUSG00000028760	Eif4g3	3UTR	1783	1784	TRUE		24	GO:0006260	DNA replication	7.3E-5	1.8E-2	1.7E-1	4.6E-1	29	346
ENSMUSG00000029196	Tada2b	3UTR	1134	-1146	TRUE		25	GO:0033043	regulation of organelle organization	7.4E-5	1.8E-2	1.7E-1	4.6E-1	72	1186
ENSMUSG00000055923	Aasdh	3UTR	88	-100	TRUE		26	GO:0033674	positive regulation of kinase activity	8.3E-5	2.0E-2	1.8E-1	5.2E-1	39	530
ENSMUSG00000091635	Vmn2r13	3UTR	2819	-2831	TRUE		27	GO:0021549	cerebellum development	8.9E-5	2.0E-2	1.9E-1	5.5E-1	14	111
ENSMUSG00000053334	Ficd	3UTR	1805	1806	TRUE		28	GO:0022008	neurogenesis	1.0E-4	2.2E-2	2.1E-1	6.4E-1	92	1628
ENSMUSG00000066640	Fbxl18	3UTR	3874	-3886	TRUE		29	GO:0007528	neuromuscular junction development	1.0E-4	2.2E-2	2.1E-1	6.5E-1	9	50
ENSMUSG00000039206	Daglb	3UTR	680	681	TRUE		30	GO:0045935	positive regulation of nucleobase-containing compound metabolic process	1.1E-4	2.2E-2	2.1E-1	7.3E-1	101	1832
ENSMUSG00000047115	Fam221a	3UTR	880	881	TRUE		31	GO:0071902	positive regulation of protein serine/threonine kinase activity	1.2E-4	2.2E-2	2.1E-1	7.6E-1	27	321
ENSMUSG00000038074	Fkbp14	3UTR	1984	-1996	TRUE		32	GO:0046068	cGMP metabolic process	1.2E-4	2.2E-2	2.1E-1	7.7E-1	9	51
ENSMUSG00000046679	C87436	3UTR	1873	1874	TRUE		33	GO:1903508	positive regulation of nucleic acid-templated transcription	1.2E-4	2.2E-2	2.1E-1	7.8E-1	87	1528
ENSMUSG00000030074	Gxylt2	3UTR	3653	3654	TRUE		34	GO:0045893	positive regulation of transcription, DNA-templated	1.2E-4	2.2E-2	2.1E-1	7.8E-1	87	1528
ENSMUSG00000040102	Klhl42	3UTR	3609	3610	TRUE		35	GO:0031589	cell-substrate adhesion	1.2E-4	2.2E-2	2.1E-1	8.0E-1	27	322
ENSMUSG00000038520	Tbc1d17	3UTR	3172	-3184	TRUE		36	GO:0030030	cell projection organization	1.3E-4	2.3E-2	2.1E-1	8.4E-1	82	1423
ENSMUSG00000046574	Prr12	3UTR	206	-218	TRUE		37	GO:0022610	biological adhesion	1.7E-4	2.8E-2	2.6E-1	1.0E0	87	1542
ENSMUSG00000038540	Tmc3	3UTR	2811	2812	TRUE		38	GO:0003416	endochondral bone growth	1.8E-4	2.9E-2	2.7E-1	1.0E0	6	23
ENSMUSG00000040459	Arglu1	3UTR	2120	-2132	TRUE		39	GO:1902680	positive regulation of RNA biosynthetic process	1.8E-4	2.9E-2	2.7E-1	1.0E0	87	1546
ENSMUSG00000002342	Tmem161a	3UTR	236	237	TRUE		40	GO:0043087	regulation of GTPase activity	1.9E-4	2.9E-2	2.7E-1	1.0E0	46	688
ENSMUSG00000036550	Cnot1	3UTR	8	9	TRUE		41	GO:0048812	neuron projection morphogenesis	1.9E-4	2.9E-2	2.7E-1	1.0E0	43	630
ENSMUSG00000036943	Rab8b	3UTR	400	-412	TRUE		42	GO:0048699	generation of neurons	2.0E-4	2.9E-2	2.7E-1	1.0E0	86	1528
ENSMUSG00000038535	Zfp280d	3UTR	1157	1158	TRUE		43	GO:0007010	cytoskeleton organization	2.1E-4	2.9E-2	2.7E-1	1.0E0	69	1164
ENSMUSG00000032570	Atp2c1	3UTR	1612	-1624	TRUE		44	GO:0043009	chordate embryonic development	2.1E-4	2.9E-2	2.7E-1	1.0E0	46	691
ENSMUSG00000045912	C2cd4c	3UTR	1329	-1341	TRUE		45	GO:0070426	positive regulation of nucleotide-binding oligomerization domain containing signaling pathway	2.1E-4	2.9E-2	2.7E-1	1.0E0	3	4
ENSMUSG00000045912	C2cd4c	3UTR	1766	-1778	TRUE		46	GO:0070434	positive regulation of nucleotide-binding oligomerization domain containing 2 signaling pathway	2.1E-4	2.9E-2	2.7E-1	1.0E0	3	4
ENSMUSG00000045912	C2cd4c	3UTR	4365	-4377	TRUE		47	GO:0098742	cell-cell adhesion via plasma-membrane adhesion molecules	2.2E-4	2.9E-2	2.7E-1	1.0E0	21	230
ENSMUSG00000046275	Trarg1	3UTR	885	886	TRUE		48	GO:0045937	positive regulation of phosphate metabolic process	2.3E-4	2.9E-2	2.7E-1	1.0E0	67	1126
ENSMUSG00000050860	Phospho1	3UTR	2097	2098	TRUE		49	GO:0010562	positive regulation of phosphorus metabolic process	2.3E-4	2.9E-2	2.7E-1	1.0E0	67	1126
ENSMUSG00000044338	Aplnr	3UTR	1619	1620	TRUE		50	GO:0010761	fibroblast migration	2.3E-4	2.9E-2	2.7E-1	1.0E0	8	44
ENSMUSG00000032086	Bace1	3UTR	1024	1025	TRUE
ENSMUSG00000044912	Syt16	3UTR	2487	2488	TRUE
ENSMUSG00000060509	Xcr1	3UTR	1350	-1362	TRUE		3: GO: Cellular Component [Display Chart] 719 input genes in category / 733 annotations before applied cutoff / 19061 genes in category
ENSMUSG00000017499	Cdc6	3UTR	2136	2137	TRUE			ID	Name	pValue	FDR B&H	FDR B&Y	Bonferroni	Genes from Input	Genes in Annotation
ENSMUSG00000022148	Fyb	3UTR	36	37	TRUE		1	GO:0044430	cytoskeletal part	2.6E-8	1.9E-5	1.3E-4	1.9E-5	100	1520
ENSMUSG00000028032	Papss1	3UTR	207	208	TRUE		2	GO:0044463	cell projection part	1.0E-7	3.9E-5	2.8E-4	7.8E-5	79	1139
ENSMUSG00000044626	Liph	3UTR	80	-92	TRUE		3	GO:0030427	site of polarized growth	1.6E-7	4.0E-5	2.8E-4	1.2E-4	24	187
ENSMUSG00000017210	Med24	3UTR	257	-269	TRUE		4	GO:0097458	neuron part	3.9E-7	7.2E-5	5.2E-4	2.9E-4	97	1545
ENSMUSG00000050239	Krtap24-1	3UTR	1304	-1316	TRUE		5	GO:0030426	growth cone	1.4E-6	2.1E-4	1.5E-3	1.0E-3	22	182
ENSMUSG00000052026	Slc6a7	3UTR	891	-903	TRUE		6	GO:0015630	microtubule cytoskeleton	7.4E-6	9.1E-4	6.5E-3	5.4E-3	72	1125
ENSMUSG00000037211	Spry1	3UTR	1640	1641	TRUE		7	GO:0045202	synapse	1.8E-5	1.9E-3	1.4E-2	1.3E-2	58	870
ENSMUSG00000025938	Slco5a1	3UTR	193	-205	TRUE		8	GO:0036477	somatodendritic compartment	3.2E-5	3.0E-3	2.1E-2	2.4E-2	57	867
ENSMUSG00000018931	Natd1	3UTR	1297	-1309	TRUE		9	GO:0043005	neuron projection	5.3E-5	4.3E-3	3.1E-2	3.8E-2	72	1194
ENSMUSG00000038831	Ralgps1	3UTR	2445	-2457	TRUE		10	GO:0016459	myosin complex	2.2E-4	1.4E-2	1.0E-1	1.6E-1	10	68
ENSMUSG00000037652	Phc3	3UTR	134	-146	TRUE		11	GO:0044309	neuron spine	2.2E-4	1.4E-2	1.0E-1	1.6E-1	16	153
ENSMUSG00000039579	Grin3a	3UTR	1796	-1808	TRUE		12	GO:0032432	actin filament bundle	3.9E-4	2.3E-2	1.6E-1	2.9E-1	10	73
ENSMUSG00000070683	Lactbl1	3UTR	1550	1551	TRUE		13	GO:0005938	cell cortex	5.0E-4	2.3E-2	1.6E-1	3.6E-1	22	266
ENSMUSG00000049241	Hcar1	3UTR	1136	-1148	TRUE		14	GO:0097255	R2TP complex	5.0E-4	2.3E-2	1.6E-1	3.7E-1	3	5
ENSMUSG00000037826	Ppm1k	3UTR	3466	-3478	TRUE		15	GO:0030425	dendrite	5.1E-4	2.3E-2	1.6E-1	3.7E-1	39	590
ENSMUSG00000030020	Prickle2	3UTR	1771	-1783	TRUE		16	GO:0043197	dendritic spine	5.9E-4	2.3E-2	1.6E-1	4.3E-1	15	151
ENSMUSG00000078671	Chd2	3UTR	0	-10	TRUE		17	GO:0098857	membrane microdomain	6.1E-4	2.3E-2	1.6E-1	4.5E-1	26	343
ENSMUSG00000036872	Abcc12	3UTR	48	-60	TRUE		18	GO:0045121	membrane raft	6.1E-4	2.3E-2	1.6E-1	4.5E-1	26	343
ENSMUSG00000033491	Prss35	3UTR	2154	2155	TRUE		19	GO:0043025	neuronal cell body	6.2E-4	2.3E-2	1.6E-1	4.5E-1	40	616
ENSMUSG00000036502	Tmem255a	3UTR	520	-532	TRUE		20	GO:0099568	cytoplasmic region	6.3E-4	2.3E-2	1.6E-1	4.6E-1	25	325
ENSMUSG00000045802	Hsf3	3UTR	84	-96	TRUE		21	GO:0030054	cell junction	8.2E-4	2.6E-2	1.9E-1	6.0E-1	67	1200
ENSMUSG00000031220	Awat2	3UTR	503	-515	TRUE		22	GO:0098589	membrane region	8.3E-4	2.6E-2	1.9E-1	6.1E-1	70	1267
ENSMUSG00000034551	Hdx	3UTR	3573	-3585	TRUE		23	GO:0044456	synapse part	8.4E-4	2.6E-2	1.9E-1	6.1E-1	44	708
ENSMUSG00000041684	Bivm	3UTR	1302	1303	TRUE		24	GO:0099513	polymeric cytoskeletal fiber	9.4E-4	2.8E-2	2.0E-1	6.9E-1	44	712
ENSMUSG00000066748	Olfr145	3UTR	1167	1168	TRUE		25	GO:0099512	supramolecular fiber	1.2E-3	3.4E-2	2.4E-1	8.8E-1	44	721
ENSMUSG00000044923	Olfr1030	3UTR	1302	1303	TRUE		26	GO:0015629	actin cytoskeleton	1.2E-3	3.4E-2	2.4E-1	8.9E-1	32	476
ENSMUSG00000049010	Olfr982	3UTR	4715	4716	TRUE		27	GO:0032982	myosin filament	1.4E-3	3.9E-2	2.8E-1	1.0E0	5	23
ENSMUSG00000057447	Olfr1205	3UTR	5650	5651	TRUE		28	GO:0005815	microtubule organizing center	1.5E-3	4.0E-2	2.8E-1	1.0E0	40	646
ENSMUSG00000021255	Esrrb	3UTR	1697	1698	TRUE		29	GO:0031594	neuromuscular junction	1.7E-3	4.4E-2	3.1E-1	1.0E0	8	60
ENSMUSG00000046709	Mapk10	3UTR	2649	-2661	TRUE		30	GO:0016234	inclusion body	1.8E-3	4.4E-2	3.1E-1	1.0E0	9	74
ENSMUSG00000027338	Prnd	3UTR	2426	2427	TRUE		31	GO:0098794	postsynapse	1.8E-3	4.4E-2	3.1E-1	1.0E0	30	449
ENSMUSG00000075595	Zfp652	3UTR	2097	2098	TRUE		32	GO:0005640	nuclear outer membrane	2.1E-3	4.8E-2	3.5E-1	1.0E0	5	25
ENSMUSG00000021819	Zswim8	3UTR	266	267	TRUE
ENSMUSG00000037013	Ss18	3UTR	2385	-2397	TRUE
ENSMUSG00000054523	Ms4a5	3UTR	214	-226	TRUE		Gene Ontology of genes with Binding Site in the genes protomor sequences.
ENSMUSG00000023015	Racgap1	3UTR	294	-306	TRUE
ENSMUSG00000037818	Abhd18	3UTR	739	740	TRUE		1: GO: Molecular Function [Display Chart] 117 input genes in category / 581 annotations before applied cutoff / 18661 genes in category
ENSMUSG00000028906	Epb41	3UTR	3164	-3176	TRUE			ID	Name	pValue	FDR B&H	FDR B&Y	Bonferroni	Genes from Input	Genes in Annotation
ENSMUSG00000033961	Zfp446	3UTR	23	24	TRUE		1	GO:0005509	calcium ion binding	2.0E-13	1.1E-10	8.1E-10	1.1E-10	26	708
ENSMUSG00000050973	Gdpgp1	3UTR	2494	2495	TRUE		2: GO: Biological Process [Display Chart] 116 input genes in category / 2928 annotations before applied cutoff / 18623 genes in category
ENSMUSG00000032549	Rab6b	3UTR	1314	1315	TRUE			ID	Name	pValue	FDR B&H	FDR B&Y	Bonferroni	Genes from Input	Genes in Annotation
ENSMUSG00000028668	Eloa	3UTR	1542	-1554	TRUE		1	GO:0007156	homophilic cell adhesion via plasma membrane adhesion molecules	3.4E-25	1.0E-21	8.6E-21	1.0E-21	23	160
ENSMUSG00000014554	Dguok	3UTR	216	217	TRUE		2	GO:0098742	cell-cell adhesion via plasma-membrane adhesion molecules	7.6E-23	1.1E-19	9.5E-19	2.2E-19	24	230
ENSMUSG00000021010	Npas3	3UTR	2954	2955	TRUE		3	GO:0098609	cell-cell adhesion	7.4E-12	7.3E-9	6.2E-8	2.1E-8	28	980
ENSMUSG00000049396	Gemin4	3UTR	1007	-1019	TRUE		4	GO:0007155	cell adhesion	2.7E-11	1.9E-8	1.7E-7	8.0E-8	34	1530
ENSMUSG00000044345	Marveld1	3UTR	1810	1811	TRUE		5	GO:0022610	biological adhesion	3.3E-11	1.9E-8	1.7E-7	9.9E-8	34	1542
ENSMUSG00000006218	Fam131c	3UTR	425	426	TRUE
ENSMUSG00000043251	Exoc3l	3UTR	23	-35	TRUE		7: Pathway [Display Chart] 91 input genes in category / 753 annotations before applied cutoff / 12450 genes in category
ENSMUSG00000043251	Exoc3l	3UTR	33	-45	TRUE			ID	Name	pValue	FDR B&H	FDR B&Y	Bonferroni	Genes from Input	Genes in Annotation
ENSMUSG00000020255	D10Wsu102e	3UTR	33005	33006	TRUE		1	P00012	Cadherin signaling pathway	5.4E-24	4.1E-21	2.9E-20	4.1E-21	23	159
ENSMUSG00000020255	D10Wsu102e	3UTR	83909	83910	TRUE		2	P00057	Wnt signaling pathway	2.6E-16	9.8E-14	7.1E-13	1.9E-13	22	305
ENSMUSG00000009563	Tor2a	3UTR	530	531	TRUE
ENSMUSG00000060678	Hist1h4c	3UTR	711	-723	TRUE
ENSMUSG00000047678	Gpr82	3UTR	1047	1048	TRUE
ENSMUSG00000048148	Nwd1	3UTR	5794	-5806	TRUE
ENSMUSG00000029461	Fam168a	3UTR	714	715	TRUE
ENSMUSG00000090061	Nwd2	3UTR	775	-787	TRUE
ENSMUSG00000043122	A530016L24Rik	3UTR	1720	1721	TRUE
ENSMUSG00000022696	Sidt1	3UTR	476	-488	TRUE
ENSMUSG00000037470	Uggt1	3UTR	2170	-2182	TRUE
ENSMUSG00000042249	Grk3	3UTR	1800	-1812	TRUE
ENSMUSG00000066652	Lefty2	3UTR	1237	1238	TRUE
ENSMUSG00000035284	Vps13c	3UTR	807	808	TRUE
ENSMUSG00000035284	Vps13c	3UTR	2129	-2141	TRUE
ENSMUSG00000035284	Vps13c	3UTR	1662	-1674	TRUE
ENSMUSG00000057672	Pkn1	3UTR	329	-341	TRUE
ENSMUSG00000021666	Gfm2	3UTR	285	286	TRUE
ENSMUSG00000023452	Pisd	3UTR	2383	-2395	TRUE
ENSMUSG00000062252	Lhfpl5	3UTR	2306	2307	TRUE
ENSMUSG00000045094	Arhgef37	3UTR	1166	-1178	TRUE
ENSMUSG00000041258	Zfp236	3UTR	890	-902	TRUE
ENSMUSG00000056476	Med12l	3UTR	3425	3426	TRUE
ENSMUSG00000056174	Col8a2	3UTR	2722	2723	TRUE
ENSMUSG00000038022	Mindy4	3UTR	113	114	TRUE
ENSMUSG00000047013	Fbxo41	3UTR	3015	-3027	TRUE
ENSMUSG00000043090	Zfp866	3UTR	483	-495	TRUE
ENSMUSG00000074452	Pate2	3UTR	1042	1043	TRUE
ENSMUSG00000066151	Fkbp15	3UTR	444	-456	TRUE
ENSMUSG00000039456	Morc3	3UTR	554	555	TRUE
ENSMUSG00000030967	Zranb1	3UTR	1027	1028	TRUE
ENSMUSG00000060798	Intu	3UTR	276	277	TRUE
ENSMUSG00000020014	Cfap54	3UTR	2870	-2882	TRUE
ENSMUSG00000096549	Prickle4	3UTR	8	-20	TRUE
ENSMUSG00000042942	Greb1l	3UTR	2519	2520	TRUE
ENSMUSG00000044783	Hjurp	3UTR	1364	-1376	TRUE
ENSMUSG00000040423	Rc3h1	3UTR	3016	3017	TRUE
ENSMUSG00000069720	4930572O03Rik	3UTR	213	-225	TRUE
ENSMUSG00000030433	Sbk2	3UTR	912	-924	TRUE
ENSMUSG00000030406	Gipr	3UTR	784	-796	TRUE
ENSMUSG00000046603	Tcaim	3UTR	194	195	TRUE
ENSMUSG00000091450	Vmn2r11	3UTR	1985	-1997	TRUE
ENSMUSG00000038894	Irs2	3UTR	855	-867	TRUE
ENSMUSG00000054939	Zfp174	3UTR	2046	2047	TRUE
ENSMUSG00000030306	Tmtc1	3UTR	3332	-3344	TRUE
ENSMUSG00000071757	Zhx2	3UTR	17439	17440	TRUE
ENSMUSG00000040282	BC052040	3UTR	574	575	TRUE
ENSMUSG00000072568	Lratd2	3UTR	1632	-1644	TRUE
ENSMUSG00000072568	Lratd2	3UTR	1767	-1779	TRUE
ENSMUSG00000036299	BC031181	3UTR	414	415	TRUE
ENSMUSG00000091996	BC049352	3UTR	5204	5205	TRUE
ENSMUSG00000117975	Itprip	3UTR	3509	-3521	TRUE
ENSMUSG00000072624	Gm5460	3UTR	1581	1582	TRUE
ENSMUSG00000071531	Gprin2	3UTR	1668	-1680	TRUE
ENSMUSG00000048279	Sacs	3UTR	272	273	TRUE
ENSMUSG00000048279	Sacs	3UTR	1675	1676	TRUE
ENSMUSG00000048279	Sacs	3UTR	11687	11688	TRUE
ENSMUSG00000021983	Atp8a2	3UTR	3933	-3945	TRUE
ENSMUSG00000031441	Atp11a	3UTR	64	65	TRUE
ENSMUSG00000024068	Spast	3UTR	724	725	TRUE
ENSMUSG00000032186	Tmod2	3UTR	2335	-2347	TRUE
ENSMUSG00000045302	Preb	3UTR	4240	-4252	TRUE
ENSMUSG00000031467	Agpat5	3UTR	6091	6092	TRUE
ENSMUSG00000031467	Agpat5	3UTR	8062	8063	TRUE
ENSMUSG00000028278	Rragd	3UTR	557	558	TRUE
ENSMUSG00000017188	Coa3	3UTR	318	-330	TRUE
ENSMUSG00000012076	Brms1l	3UTR	1414	1415	TRUE
ENSMUSG00000010097	Nxf1	3UTR	62	-74	TRUE
ENSMUSG00000026696	Vamp4	3UTR	413	414	TRUE
ENSMUSG00000010392	Gosr1	3UTR	597	-609	TRUE
ENSMUSG00000024379	Tslp	3UTR	163	164	TRUE
ENSMUSG00000089774	Slc5a3	3UTR	5280	5281	TRUE
ENSMUSG00000020817	Rabep1	3UTR	160	161	TRUE
ENSMUSG00000018565	Elp5	3UTR	94	-106	TRUE
ENSMUSG00000025139	Tollip	3UTR	1475	-1487	TRUE
ENSMUSG00000031171	Ftsj1	3UTR	6226	-6238	TRUE
ENSMUSG00000047996	Prrg1	3UTR	581	-593	TRUE
ENSMUSG00000070407	Hs3st3b1	3UTR	1682	-1694	TRUE
ENSMUSG00000072872	Rybp	3UTR	1844	-1856	TRUE
ENSMUSG00000005299	Letm1	3UTR	225	-237	TRUE
ENSMUSG00000024213	Nudt3	3UTR	1428	-1440	TRUE
ENSMUSG00000048756	Foxo3	3UTR	11681	-11693	TRUE
ENSMUSG00000021476	Habp4	3UTR	753	754	TRUE
ENSMUSG00000022812	Gsk3b	3UTR	1926	1927	TRUE
ENSMUSG00000031730	Dhodh	3UTR	8	-20	TRUE
ENSMUSG00000027078	Ube2l6	3UTR	800	801	TRUE
ENSMUSG00000074715	Ccl28	3UTR	2270	2271	TRUE
ENSMUSG00000066720	Cldn9	3UTR	754	-766	TRUE
ENSMUSG00000030770	Parva	3UTR	123	124	TRUE
ENSMUSG00000003559	As3mt	3UTR	242	243	TRUE
ENSMUSG00000030056	Isy1	3UTR	1294	-1306	TRUE
ENSMUSG00000034612	Chst11	3UTR	4097	4098	TRUE
ENSMUSG00000035621	Midn	3UTR	334	335	TRUE
ENSMUSG00000026749	Nek6	3UTR	190	191	TRUE
ENSMUSG00000091407	Vmn2r117	3UTR	4434	-4446	TRUE
ENSMUSG00000092260	Zfp963	3UTR	483	-495	TRUE
ENSMUSG00000079259	Trim71	3UTR	3966	-3978	TRUE
ENSMUSG00000062014	Gmfb	3UTR	2085	-2097	TRUE
ENSMUSG00000075000	Nrbf2	3UTR	902	-914	TRUE
ENSMUSG00000021910	Nisch	3UTR	1	-13	TRUE
ENSMUSG00000024052	Lpin2	3UTR	19	20	TRUE
ENSMUSG00000026812	Tsc1	3UTR	89	90	TRUE
ENSMUSG00000038593	Tctn1	3UTR	3335	-3347	TRUE
ENSMUSG00000028989	Angptl7	3UTR	459	-471	TRUE
ENSMUSG00000053768	Chchd3	3UTR	63	-75	TRUE
ENSMUSG00000035215	Lsm7	3UTR	122	-134	TRUE
ENSMUSG00000033475	Tomm6	3UTR	8	-20	TRUE
ENSMUSG00000021361	Tmem14c	3UTR	282	283	TRUE
ENSMUSG00000022354	Ndufb9	3UTR	2554	2555	TRUE
ENSMUSG00000024601	Isoc1	3UTR	1028	1029	TRUE
ENSMUSG00000000827	Tpd52l2	3UTR	1319	1320	TRUE
ENSMUSG00000049643	2310022A10Rik	3UTR	77	78	TRUE
ENSMUSG00000042659	Arrdc4	3UTR	2161	-2173	TRUE
ENSMUSG00000073747	Gm7534	3UTR	244	-256	TRUE
ENSMUSG00000024914	Drap1	3UTR	35	-47	TRUE
ENSMUSG00000029433	Diablo	3UTR	2388	-2400	TRUE
ENSMUSG00000070520	Nsmce3	3UTR	5282	-5294	TRUE
ENSMUSG00000043140	Tmem186	3UTR	2968	-2980	TRUE
ENSMUSG00000033760	Rbm4b	3UTR	3752	3753	TRUE
ENSMUSG00000031631	Cfap97	3UTR	896	-908	TRUE
ENSMUSG00000117924	Tmem223	3UTR	62	-74	TRUE
ENSMUSG00000106918	Mrpl33	3UTR	261	262	TRUE
ENSMUSG00000044452	Zfp507	3UTR	3013	-3025	TRUE
ENSMUSG00000001472	Tcf25	3UTR	979	-991	TRUE
ENSMUSG00000030214	Plbd1	3UTR	212	-224	TRUE
ENSMUSG00000032329	Hmg20a	3UTR	149	150	TRUE
ENSMUSG00000020783	Ncbp3	3UTR	5096	5097	TRUE
ENSMUSG00000094596	Btbd35f20	3UTR	6226	-6238	TRUE
ENSMUSG00000024982	Zdhhc6	3UTR	66	-78	TRUE
ENSMUSG00000075054	Yae1d1	3UTR	3513	-3525	TRUE
ENSMUSG00000075054	Yae1d1	3UTR	3535	-3547	TRUE
ENSMUSG00000027677	Ttc14	3UTR	1885	1886	TRUE
ENSMUSG00000017286	Glod4	3UTR	1007	-1019	TRUE
ENSMUSG00000020608	Smc6	3UTR	1165	1166	TRUE
ENSMUSG00000020696	Rffl	3UTR	1380	-1392	TRUE
ENSMUSG00000030386	Zfp606	3UTR	3774	3775	TRUE
ENSMUSG00000021578	Ccdc127	3UTR	758	759	TRUE
ENSMUSG00000022237	Ankrd33b	3UTR	366	-378	TRUE
ENSMUSG00000027828	Ssr3	3UTR	2149	-2161	TRUE
ENSMUSG00000024259	Slc25a46	3UTR	2238	-2250	TRUE
ENSMUSG00000023055	Calcoco1	3UTR	85	-97	TRUE
ENSMUSG00000027742	Cog6	3UTR	663	-675	TRUE
ENSMUSG00000036241	Ube2r2	3UTR	333	334	TRUE
ENSMUSG00000031226	Pbdc1	3UTR	642	643	TRUE
ENSMUSG00000044442	N6amt1	3UTR	368	369	TRUE
ENSMUSG00000063445	Nmral1	3UTR	1455	-1467	TRUE
ENSMUSG00000024534	Sncaip	3UTR	75	76	TRUE
ENSMUSG00000009535	Rnmt	3UTR	2763	2764	TRUE
ENSMUSG00000026932	Nacc2	3UTR	3666	-3678	TRUE
ENSMUSG00000026932	Nacc2	3UTR	3914	-3926	TRUE
ENSMUSG00000053040	Aph1c	3UTR	3495	-3507	TRUE
ENSMUSG00000026878	Rab14	3UTR	8	9	TRUE
ENSMUSG00000112129	Pbld1	3UTR	248	249	TRUE
ENSMUSG00000046916	Myct1	3UTR	939	940	TRUE
ENSMUSG00000046916	Myct1	3UTR	1815	1816	TRUE
ENSMUSG00000039852	Rere	3UTR	1459	1460	TRUE
ENSMUSG00000037669	Ldah	3UTR	1483	1484	TRUE
ENSMUSG00000028729	Ebna1bp2	3UTR	1831	1832	TRUE
ENSMUSG00000023755	Rhebl1	3UTR	2612	-2624	TRUE
ENSMUSG00000024422	Dhx16	3UTR	26	27	TRUE
ENSMUSG00000075700	Selenot	3UTR	1794	1795	TRUE
ENSMUSG00000037174	Elf2	3UTR	3938	-3950	TRUE
ENSMUSG00000032666	1700025G04Rik	3UTR	693	-705	TRUE
ENSMUSG00000042734	Ttc9	3UTR	2930	2931	TRUE
ENSMUSG00000022235	Cmbl	3UTR	244	245	TRUE
ENSMUSG00000021559	Dapk1	3UTR	61	62	TRUE
ENSMUSG00000054226	Tprkb	3UTR	1348	1349	TRUE
ENSMUSG00000030055	Rab43	3UTR	1294	-1306	TRUE
ENSMUSG00000063200	Nol7	3UTR	848	849	TRUE
ENSMUSG00000015305	Sash1	3UTR	2719	-2731	TRUE
ENSMUSG00000001983	Taco1	3UTR	318	319	TRUE
ENSMUSG00000068959	Zfp619	3UTR	3925	3926	TRUE
ENSMUSG00000061950	Ppp4r1	3UTR	107	108	TRUE
ENSMUSG00000074212	Dnajb14	3UTR	4809	4810	TRUE
ENSMUSG00000030518	Fam189a1	3UTR	5282	-5294	TRUE
ENSMUSG00000030203	Dusp16	3UTR	266	-278	TRUE
ENSMUSG00000009905	Kdsr	3UTR	4281	-4293	TRUE
ENSMUSG00000034518	Hmgxb4	3UTR	591	592	TRUE
ENSMUSG00000026028	Trak2	3UTR	3040	-3052	TRUE
ENSMUSG00000024114	Prss41	3UTR	1070	-1082	TRUE
ENSMUSG00000022032	Scara5	3UTR	932	933	TRUE
ENSMUSG00000038240	Pdss2	3UTR	1647	1648	TRUE
ENSMUSG00000025347	Mettl7b	3UTR	320	-332	TRUE
ENSMUSG00000035152	Ap2b1	3UTR	526	527	TRUE
ENSMUSG00000062190	Lancl2	3UTR	399	400	TRUE
ENSMUSG00000058252	Tcp11x2	3UTR	340	-352	TRUE
ENSMUSG00000055538	Zcchc24	3UTR	1736	-1748	TRUE
ENSMUSG00000020166	Cnot2	3UTR	67	-79	TRUE
ENSMUSG00000020883	Fbxl20	3UTR	6496	-6508	TRUE
ENSMUSG00000062760	Shisal1	3UTR	2465	-2477	TRUE
ENSMUSG00000037628	Cdkn3	3UTR	200	-212	TRUE
ENSMUSG00000033701	Acbd6	3UTR	4183	4184	TRUE
ENSMUSG00000010277	2610507B11Rik	3UTR	136	137	TRUE
ENSMUSG00000027831	Veph1	3UTR	636	-648	TRUE
ENSMUSG00000055943	Emc7	3UTR	2752	2753	TRUE
ENSMUSG00000037331	Larp1	3UTR	339	340	TRUE
ENSMUSG00000024799	Tm7sf2	3UTR	70	71	TRUE
ENSMUSG00000022421	Nptxr	3UTR	1991	-2003	TRUE
ENSMUSG00000024384	Iws1	3UTR	759	760	TRUE
ENSMUSG00000047022	Mipol1	3UTR	5664	5665	TRUE
ENSMUSG00000036743	Psma8	3UTR	124	125	TRUE
ENSMUSG00000047767	Atg16l2	3UTR	2016	-2028	TRUE
ENSMUSG00000032058	Ppp2r1b	3UTR	0	-11	TRUE
ENSMUSG00000001768	Rin2	3UTR	1130	1131	TRUE
ENSMUSG00000001768	Rin2	3UTR	1254	1255	TRUE
ENSMUSG00000058099	Nfam1	3UTR	3634	-3646	TRUE
ENSMUSG00000019189	Rnf145	3UTR	260	261	TRUE
ENSMUSG00000066037	Hnrnpr	3UTR	16556	16557	TRUE
ENSMUSG00000066037	Hnrnpr	3UTR	19662	19663	TRUE
ENSMUSG00000025961	4933402D24Rik	3UTR	587	-599	TRUE
ENSMUSG00000030207	Fam234b	3UTR	1708	1709	TRUE
ENSMUSG00000033182	Kbtbd12	3UTR	1435	-1447	TRUE
ENSMUSG00000037531	Mrpl47	3UTR	1462	-1474	TRUE
ENSMUSG00000017832	Hspb9	3UTR	496	497	TRUE
ENSMUSG00000050002	Idnk	3UTR	683	684	TRUE
ENSMUSG00000031488	Rab11fip1	3UTR	3595	-3607	TRUE
ENSMUSG00000031758	Cdyl2	3UTR	690	-702	TRUE
ENSMUSG00000037075	Rnf139	3UTR	2554	2555	TRUE
ENSMUSG00000033769	Exoc6b	3UTR	37	-49	TRUE
ENSMUSG00000062646	Ganc	3UTR	1652	1653	TRUE
ENSMUSG00000024687	Osbp	3UTR	204	205	TRUE
ENSMUSG00000032224	Fam81a	3UTR	1902	-1914	TRUE
ENSMUSG00000029438	Bcl7a	3UTR	1185	1186	TRUE
ENSMUSG00000002396	Ocel1	3UTR	4407	4408	TRUE
ENSMUSG00000057132	Rpgrip1	3UTR	49	50	TRUE
ENSMUSG00000049929	Lpar4	3UTR	3308	3309	TRUE
ENSMUSG00000067653	Ankrd23	3UTR	1367	-1379	TRUE
ENSMUSG00000045160	Bola3	3UTR	1472	1473	TRUE
ENSMUSG00000021596	Mctp1	3UTR	68	69	TRUE
ENSMUSG00000043419	Rnf227	3UTR	210	211	TRUE
ENSMUSG00000004637	Wwox	3UTR	188	189	TRUE
ENSMUSG00000028080	Lrba	3UTR	459	460	TRUE
ENSMUSG00000070462	Tlnrd1	3UTR	1944	-1956	TRUE
ENSMUSG00000070462	Tlnrd1	3UTR	1960	-1972	TRUE
ENSMUSG00000070462	Tlnrd1	3UTR	1976	-1988	TRUE
ENSMUSG00000070462	Tlnrd1	3UTR	1992	-2004	TRUE
ENSMUSG00000015944	Castor2	3UTR	1311	1312	TRUE
ENSMUSG00000026558	Uck2	3UTR	2907	-2919	TRUE
ENSMUSG00000027220	Syt13	3UTR	1610	1611	TRUE
ENSMUSG00000035523	Vmn1r172	3UTR	7640	7641	TRUE
ENSMUSG00000018736	Ndel1	3UTR	457	-469	TRUE
ENSMUSG00000024576	Csnk1a1	3UTR	1931	1932	TRUE
ENSMUSG00000041907	Gpr45	3UTR	2343	2344	TRUE
ENSMUSG00000031273	Col4a6	3UTR	1173	-1185	TRUE
ENSMUSG00000049252	Lrp1b	3UTR	1435	-1447	TRUE
ENSMUSG00000038541	Srd5a2	3UTR	281	-293	TRUE
ENSMUSG00000096188	Cmtm4	3UTR	3387	-3399	TRUE
ENSMUSG00000033099	Nol12	3UTR	2841	2842	TRUE
ENSMUSG00000013275	Slc41a1	3UTR	1733	1734	TRUE
ENSMUSG00000032724	Abtb2	3UTR	493	494	TRUE
ENSMUSG00000026553	Copa	5UTR	187	-199	TRUE
ENSMUSG00000070880	Gad1	5UTR	622	-634	TRUE
ENSMUSG00000033278	Ptprm	5UTR	225	226	TRUE
ENSMUSG00000071178	Serpina1b	5UTR	7621	7622	TRUE
ENSMUSG00000072849	Serpina1e	5UTR	7451	7452	TRUE
ENSMUSG00000021311	Mtr	5UTR	3925	3926	TRUE
ENSMUSG00000012609	Ttll5	5UTR	1614	-1626	TRUE
ENSMUSG00000027452	Acss1	5UTR	49	50	TRUE
ENSMUSG00000032456	Nmnat3	5UTR	57351	-57363	TRUE
ENSMUSG00000061292	Cyp3a59	5UTR	53	-65	TRUE
ENSMUSG00000103458	Gm37013	5UTR	224	-236	TRUE
ENSMUSG00000105118	Mir3084-2	5UTR	2095	2096	TRUE
ENSMUSG00000105118	Mir3084-2	5UTR	10857	10858	TRUE
ENSMUSG00000047766	Lrrc49	5UTR	58	59	TRUE
	Gm38666	5UTR	224	-236	TRUE
	Gm38667	5UTR	224	-236	TRUE
ENSMUSG00000025558	Dock9	5UTR	50	51	TRUE
ENSMUSG00000014496	Ankrd28	5UTR	126	127	TRUE
ENSMUSG00000030162	Olr1	5UTR	21	22	TRUE
ENSMUSG00000030380	Mzf1	5UTR	172	173	TRUE
ENSMUSG00000023010	Tmbim6	5UTR	278	279	TRUE
ENSMUSG00000034088	Hdlbp	5UTR	20711	20712	TRUE
ENSMUSG00000067297	Ifit1bl2	5UTR	10857	10858	TRUE
ENSMUSG00000027708	Dcun1d1	5UTR	2819	-2831	TRUE
ENSMUSG00000032786	Alas1	5UTR	1412	1413	TRUE
ENSMUSG00000032786	Alas1	5UTR	564	565	TRUE
ENSMUSG00000060152	Pop5	5UTR	161	-173	TRUE
ENSMUSG00000069601	Ank3	5UTR	80	-92	TRUE
ENSMUSG00000031355	Arhgap6	5UTR	86	-98	TRUE
ENSMUSG00000025781	Atp5c1	5UTR	514	-526	TRUE
ENSMUSG00000023964	Calcr	5UTR	10416	10417	TRUE
ENSMUSG00000061859	Patj	5UTR	216	-228	TRUE
ENSMUSG00000019590	Cyb561	5UTR	275	276	TRUE
ENSMUSG00000021478	Drd1	5UTR	298	299	TRUE
ENSMUSG00000046723	Adam24	5UTR	98	-110	TRUE
ENSMUSG00000067586	S1pr3	5UTR	9896	-9908	TRUE
ENSMUSG00000037742	Eef1a1	5UTR	75	76	TRUE
ENSMUSG00000029869	Ephb6	5UTR	7646	-7658	TRUE
ENSMUSG00000030849	Fgfr2	5UTR	6211	6212	TRUE
ENSMUSG00000024335	Brd2	5UTR	2940	2941	TRUE
ENSMUSG00000050708	Ftl1	5UTR	34	35	TRUE
ENSMUSG00000031667	Aktip	5UTR	435	436	TRUE
ENSMUSG00000068523	Gng5	5UTR	125	-137	TRUE
ENSMUSG00000020176	Grb10	5UTR	55621	55622	TRUE
ENSMUSG00000025934	Gsta3	5UTR	4792	-4804	TRUE
ENSMUSG00000075394	Hoxc4	5UTR	378	-390	TRUE
ENSMUSG00000029445	Hpd	5UTR	3	-15	TRUE
ENSMUSG00000020361	Hspa4	5UTR	153	154	TRUE
ENSMUSG00000007872	Id3	5UTR	135	-147	TRUE
ENSMUSG00000022965	Ifngr2	5UTR	43	-55	TRUE
ENSMUSG00000030029	Lrig1	5UTR	293	294	TRUE
ENSMUSG00000027613	Eif6	5UTR	199	200	TRUE
ENSMUSG00000079853	Klra1	5UTR	1813	1814	TRUE
ENSMUSG00000089727	Klra8	5UTR	1725	1726	TRUE
ENSMUSG00000036446	Lum	5UTR	2702	-2714	TRUE
ENSMUSG00000020321	Mdh1	5UTR	454	455	TRUE
ENSMUSG00000019982	Myb	5UTR	30	31	TRUE
ENSMUSG00000022346	Myc	5UTR	449	-461	TRUE
ENSMUSG00000022346	Myc	5UTR	352	-364	TRUE
ENSMUSG00000040435	Ppp1r15a	5UTR	277	278	TRUE
ENSMUSG00000033585	Ndn	5UTR	923	-935	TRUE
ENSMUSG00000023994	Nfya	5UTR	20	21	TRUE
ENSMUSG00000030934	Oat	5UTR	6211	6212	TRUE
ENSMUSG00000001103	Sebox	5UTR	91	-103	TRUE
ENSMUSG00000058659	Olfr58	5UTR	34	35	TRUE
ENSMUSG00000066463	Omt2a	5UTR	422	423	TRUE
ENSMUSG00000027765	P2ry1	5UTR	602	-614	TRUE
ENSMUSG00000018906	P4ha2	5UTR	5069	-5081	TRUE
ENSMUSG00000037034	Pax1	5UTR	288	-300	TRUE
ENSMUSG00000027168	Pax6	5UTR	5929	-5941	TRUE
ENSMUSG00000039176	Polg	5UTR	30	31	TRUE
ENSMUSG00000021413	Prpf4b	5UTR	144	-156	TRUE
ENSMUSG00000020151	Ptprr	5UTR	86	-98	TRUE
ENSMUSG00000037070	Rbmxl1	5UTR	20	21	TRUE
ENSMUSG00000022883	Robo1	5UTR	142	-154	TRUE
ENSMUSG00000024290	Rock1	5UTR	514	515	TRUE
ENSMUSG00000061477	Rps7	5UTR	146	147	TRUE
ENSMUSG00000027227	Sord	5UTR	75	-87	TRUE
ENSMUSG00000078974	Sec61g	5UTR	269	270	TRUE
ENSMUSG00000028883	Sema3a	5UTR	3069	-3081	TRUE
ENSMUSG00000001508	Sgca	5UTR	2813	2814	TRUE
ENSMUSG00000026519	Tmem63a	5UTR	347	-359	TRUE
ENSMUSG00000063626	Unc5d	5UTR	232	233	TRUE
ENSMUSG00000030270	Cpne9	5UTR	0	-9	TRUE
ENSMUSG00000025477	Inpp5a	5UTR	47	-59	TRUE
ENSMUSG00000026439	Rbbp5	5UTR	100	-112	TRUE
ENSMUSG00000021359	Tfap2a	5UTR	11	12	TRUE
ENSMUSG00000019214	Chtf18	5UTR	32	33	TRUE
ENSMUSG00000059554	Ccdc28a	5UTR	0	-6	TRUE
ENSMUSG00000039835	Nhsl1	5UTR	120	-132	TRUE
ENSMUSG00000021611	Tert	5UTR	91	-103	TRUE
ENSMUSG00000029552	Tes	5UTR	61	-73	TRUE
ENSMUSG00000043998	Mgat2	5UTR	245	-257	TRUE
ENSMUSG00000021779	Thrb	5UTR	265241	-265253	TRUE
ENSMUSG00000023004	Tuba1b	5UTR	80	81	TRUE
ENSMUSG00000036167	Pphln1	5UTR	863	-875	TRUE
ENSMUSG00000022382	Wnt7b	5UTR	923	-935	TRUE
ENSMUSG00000038762	Abcf1	5UTR	19	20	TRUE
ENSMUSG00000024294	Mib1	5UTR	737	-749	TRUE
ENSMUSG00000062526	Mppe1	5UTR	7890	7891	TRUE
ENSMUSG00000031229	Atrx	5UTR	140	141	TRUE
ENSMUSG00000024943	Smc5	5UTR	0	-5	TRUE
ENSMUSG00000036086	Zranb3	5UTR	10853	10854	TRUE
ENSMUSG00000048000	Gigyf2	5UTR	118	-130	TRUE
ENSMUSG00000075419	Dolk	5UTR	239	240	TRUE
ENSMUSG00000052056	Zfp217	5UTR	112	113	TRUE
ENSMUSG00000057530	Ece1	5UTR	51440	-51452	TRUE
ENSMUSG00000057315	Arhgap24	5UTR	70648	-70660	TRUE
ENSMUSG00000030310	Slc6a1	5UTR	867	-879	TRUE
ENSMUSG00000059479	B3gnt8	5UTR	1419	-1431	TRUE
ENSMUSG00000048787	Dcun1d3	5UTR	35462	35463	TRUE
ENSMUSG00000030683	Sez6l2	5UTR	110	-122	TRUE
ENSMUSG00000031060	Rbm10	5UTR	2474	-2486	TRUE
ENSMUSG00000040287	Stac3	5UTR	29	-41	TRUE
ENSMUSG00000063564	Col23a1	5UTR	120	-132	TRUE
ENSMUSG00000022148	Fyb	5UTR	61	-73	TRUE
ENSMUSG00000003500	Impdh1	5UTR	316	-328	TRUE
ENSMUSG00000067629	Syngap1	5UTR	44	-56	TRUE
ENSMUSG00000025938	Slco5a1	5UTR	668	669	TRUE
ENSMUSG00000044313	Mab21l3	5UTR	749	750	TRUE
ENSMUSG00000074345	Tnfaip8l3	5UTR	95	96	TRUE
ENSMUSG00000052609	Plekhg3	5UTR	28912	-28924	TRUE
ENSMUSG00000026398	Nr5a2	5UTR	1395	1396	TRUE
ENSMUSG00000094910	D430019H16Rik	5UTR	108	-120	TRUE
ENSMUSG00000026317	Cln8	5UTR	6431	-6443	TRUE
ENSMUSG00000048490	Nrip1	5UTR	57873	57874	TRUE
ENSMUSG00000034820	Cpsf7	5UTR	707	-719	TRUE
ENSMUSG00000041688	Amot	5UTR	2317	2318	TRUE
ENSMUSG00000024104	Washc2	5UTR	6	7	TRUE
ENSMUSG00000028121	Bcar3	5UTR	6388	-6400	TRUE
ENSMUSG00000032482	Cspg5	5UTR	1252	-1264	TRUE
ENSMUSG00000060519	Tor3a	5UTR	31	32	TRUE
ENSMUSG00000090061	Nwd2	5UTR	107	-119	TRUE
ENSMUSG00000022442	Ttll1	5UTR	953	954	TRUE
ENSMUSG00000096607	7530416G11Rik	5UTR	8444	8445	TRUE
ENSMUSG00000062257	Opcml	5UTR	225	-237	TRUE
ENSMUSG00000038214	Bend3	5UTR	408	-420	TRUE
ENSMUSG00000095241	Gm5478	5UTR	70	71	TRUE
ENSMUSG00000031278	Acsl4	5UTR	38603	38604	TRUE
ENSMUSG00000020392	Cdkn2aipnl	5UTR	37	-49	TRUE
ENSMUSG00000020107	Anapc16	5UTR	18	19	TRUE
ENSMUSG00000027510	Rbm38	5UTR	104	-116	TRUE
ENSMUSG00000029630	Cyp3a25	5UTR	53	54	TRUE
ENSMUSG00000022708	Zbtb20	5UTR	207834	-207846	TRUE
ENSMUSG00000047804	Akap10	5UTR	148	149	TRUE
ENSMUSG00000033467	Crlf2	5UTR	89	90	TRUE
ENSMUSG00000030876	Mettl9	5UTR	0	-7	TRUE
ENSMUSG00000030216	Wbp11	5UTR	1524	1525	TRUE
ENSMUSG00000028631	Kcnq4	5UTR	63	64	TRUE
ENSMUSG00000070419	Cyp3a57	5UTR	53	-65	TRUE
ENSMUSG00000040957	Cables1	5UTR	190	-202	TRUE
ENSMUSG00000030629	Zfand6	5UTR	55414	55415	TRUE
ENSMUSG00000028989	Angptl7	5UTR	27	28	TRUE
ENSMUSG00000026411	Tmem9	5UTR	387	-399	TRUE
ENSMUSG00000032606	Nicn1	5UTR	41	-53	TRUE
ENSMUSG00000054312	Mrps21	5UTR	770	771	TRUE
ENSMUSG00000027649	Ctnnbl1	5UTR	73	-85	TRUE
ENSMUSG00000019808	Adat2	5UTR	18	-30	TRUE
ENSMUSG00000026172	Bcs1l	5UTR	1042	-1054	TRUE
ENSMUSG00000021411	Pxdc1	5UTR	244	245	TRUE
ENSMUSG00000021411	Pxdc1	5UTR	140	141	TRUE
ENSMUSG00000037376	Trmt6	5UTR	49	50	TRUE
ENSMUSG00000024188	Luc7l	5UTR	51	52	TRUE
ENSMUSG00000021368	Tbc1d7	5UTR	0	-9	TRUE
ENSMUSG00000022255	Mtdh	5UTR	262	-274	TRUE
ENSMUSG00000022237	Ankrd33b	5UTR	285	286	TRUE
ENSMUSG00000029152	Ociad1	5UTR	27	28	TRUE
ENSMUSG00000040532	Abhd11	5UTR	363	-375	TRUE
ENSMUSG00000029004	Kmt2e	5UTR	15786	-15798	TRUE
ENSMUSG00000027706	Sec62	5UTR	319	-331	TRUE
ENSMUSG00000032355	Mlip	5UTR	11996	11997	TRUE
ENSMUSG00000033554	Dph5	5UTR	196	-208	TRUE
ENSMUSG00000040498	Igsf23	5UTR	113	114	TRUE
ENSMUSG00000057594	Arl16	5UTR	144	145	TRUE
ENSMUSG00000022403	St13	5UTR	204	-216	TRUE
ENSMUSG00000054237	Fra10ac1	5UTR	2095	2096	TRUE
ENSMUSG00000004356	Utp20	5UTR	41	42	TRUE
ENSMUSG00000086727	4931428L18Rik	5UTR	205424	205425	TRUE
ENSMUSG00000032023	Jhy	5UTR	1050	1051	TRUE
ENSMUSG00000044566	Cage1	5UTR	142	143	TRUE
ENSMUSG00000027702	Lrrc34	5UTR	2535	2536	TRUE
ENSMUSG00000030030	1700003E16Rik	5UTR	114	-126	TRUE
ENSMUSG00000010080	Epn3	5UTR	1613	-1625	TRUE
ENSMUSG00000023791	Pigx	5UTR	74	-86	TRUE
ENSMUSG00000037628	Cdkn3	5UTR	69	-81	TRUE
ENSMUSG00000027075	Slc43a1	5UTR	530	-542	TRUE
ENSMUSG00000039531	Zup1	5UTR	1698	1699	TRUE
ENSMUSG00000038517	Tbkbp1	5UTR	423	424	TRUE
ENSMUSG00000027459	Fam110a	5UTR	2542	2543	TRUE
ENSMUSG00000032997	Chpf	5UTR	126	-138	TRUE
ENSMUSG00000003360	Ddx23	5UTR	1058	-1070	TRUE
ENSMUSG00000032393	Dpp8	5UTR	1581	-1593	TRUE
ENSMUSG00000029204	Rhoh	5UTR	28617	-28629	TRUE
ENSMUSG00000064280	Ccdc146	5UTR	24824	24825	TRUE
ENSMUSG00000009210	Prr29	5UTR	7935	-7947	TRUE
ENSMUSG00000035439	Haus8	5UTR	53	54	TRUE
ENSMUSG00000050423	Ppp1r3g	5UTR	51	-63	TRUE
ENSMUSG00000037474	Dtl	5UTR	127	128	TRUE
ENSMUSG00000021880	Rnase6	5UTR	6018	-6030	TRUE
ENSMUSG00000042042	Csgalnact2	5UTR	9686	9687	TRUE
ENSMUSG00000034201	Gas2l1	5UTR	421	422	TRUE
ENSMUSG00000033762	Recql4	5UTR	100	-112	TRUE
ENSMUSG00000037730	Mynn	5UTR	993	-1005	TRUE
ENSMUSG00000020962	Gtf2a1	5UTR	132	133	TRUE
ENSMUSG00000025776	Crispld1	5UTR	1493	-1505	TRUE
ENSMUSG00000103037	Pcdhgb1	5UTR	224	-236	TRUE
ENSMUSG00000102748	Pcdhgb2	5UTR	224	-236	TRUE
ENSMUSG00000103585	Pcdhgb4	5UTR	224	-236	TRUE
ENSMUSG00000103749	Pcdhgb5	5UTR	224	-236	TRUE
ENSMUSG00000103088	Pcdhgb6	5UTR	224	-236	TRUE
ENSMUSG00000104063	Pcdhgb7	5UTR	224	-236	TRUE
ENSMUSG00000103081	Pcdhgb8	5UTR	224	-236	TRUE
ENSMUSG00000103144	Pcdhga1	5UTR	224	-236	TRUE
ENSMUSG00000103332	Pcdhga2	5UTR	224	-236	TRUE
ENSMUSG00000104346	Pcdhga3	5UTR	224	-236	TRUE
ENSMUSG00000103677	Pcdhga4	5UTR	224	-236	TRUE
ENSMUSG00000103567	Pcdhga5	5UTR	224	-236	TRUE
ENSMUSG00000103793	Pcdhga6	5UTR	224	-236	TRUE
ENSMUSG00000103472	Pcdhga7	5UTR	224	-236	TRUE
ENSMUSG00000103897	Pcdhga8	5UTR	224	-236	TRUE
ENSMUSG00000102440	Pcdhga9	5UTR	224	-236	TRUE
ENSMUSG00000102222	Pcdhga10	5UTR	224	-236	TRUE
ENSMUSG00000102742	Pcdhga11	5UTR	224	-236	TRUE
ENSMUSG00000102428	Pcdhga12	5UTR	224	-236	TRUE
ENSMUSG00000039046	Usp6nl	5UTR	13775	-13787	TRUE
ENSMUSG00000036825	Ssx2ip	5UTR	12889	-12901	TRUE
ENSMUSG00000026457	Adipor1	Exon	191	192	TRUE
ENSMUSG00000033981	Gria2	Exon	305	-317	TRUE
ENSMUSG00000071424	Grid2	Exon	200	201	TRUE
ENSMUSG00000007033	Hspa1l	Exon	447	448	TRUE
ENSMUSG00000090877	Hspa1b	Exon	441	-453	TRUE
ENSMUSG00000033307	Mif	Exon	23	-35	TRUE
ENSMUSG00000091971	Hspa1a	Exon	441	-453	TRUE
ENSMUSG00000025422	Agap2	Exon	105	-117	TRUE
ENSMUSG00000030413	Pglyrp1	Exon	11824	-11836	TRUE
ENSMUSG00000038658	Ric1	Exon	1460	1461	TRUE
ENSMUSG00000039262	Prrc2b	Exon	208	209	TRUE
ENSMUSG00000035620	Ric8b	Exon	30	31	TRUE
ENSMUSG00000009470	Tnpo1	Exon	88	-100	TRUE
ENSMUSG00000030538	Cib1	Exon	321	-333	TRUE
ENSMUSG00000032320	Rcn2	Exon	1027	-1039	TRUE
ENSMUSG00000016624	Phf21b	Exon	69	-81	TRUE
ENSMUSG00000035722	Abca7	Exon	92	-104	TRUE
ENSMUSG00000044018	Mrpl50	Exon	194	-206	TRUE
ENSMUSG00000034799	Unc13a	Exon	120	-132	TRUE
ENSMUSG00000023826	Prkn	Exon	20582	-20594	TRUE
ENSMUSG00000040896	Kcnd3	Exon	718	719	TRUE
ENSMUSG00000028351	Brinp1	Exon	241	-253	TRUE
ENSMUSG00000028716	Pdzk1ip1	Exon	747	-759	TRUE
ENSMUSG00000038260	Trpm4	Exon	1340	-1352	TRUE
ENSMUSG00000021810	Ecd	Exon	186	-198	TRUE
ENSMUSG00000113450	Zfp935	Exon	6162	-6174	TRUE
ENSMUSG00000086015	4833417C18Rik	Exon	14854	14855	TRUE
ENSMUSG00000066406	Akap13	Exon	59	60	TRUE
ENSMUSG00000020846	Rflnb	Exon	10	-22	TRUE
ENSMUSG00000024776	Stambpl1	Exon	448	-460	TRUE
ENSMUSG00000074865	Zfp934	Exon	6162	-6174	TRUE
ENSMUSG00000058006	Mdn1	Exon	10	11	TRUE
ENSMUSG00000079564	Gm11149	Exon	165231	165232	TRUE
ENSMUSG00000117051	Gm10512	Exon	19978	-19990	TRUE
ENSMUSG00000072589	Gm10371	Exon	46165	-46177	TRUE
ENSMUSG00000113679	Gm10432	Exon	91966	91967	TRUE
ENSMUSG00000078952	Lncenc1	Exon	244710	244711	TRUE
ENSMUSG00000113314	Gm2721	Exon	172789	172790	TRUE
ENSMUSG00000092118	Fancf	Exon	124	-136	TRUE
ENSMUSG00000079429	Mroh2a	Exon	78	79	TRUE
	Gm15506	Exon	47944	47945	TRUE
ENSMUSG00000078747	Gm20878	Exon	3064	3065	TRUE
ENSMUSG00000078747	Gm20878	Exon	25545	-25557	TRUE
ENSMUSG00000078747	Gm20878	Exon	3064	3065	TRUE
	Morrbid	Exon	240776	-240788	TRUE
ENSMUSG00000097290	1300002E11Rik	Exon	85893	-85905	TRUE
ENSMUSG00000097065	A630075F10Rik	Exon	51091	-51103	TRUE
ENSMUSG00000084826	AI847159	Exon	90831	-90843	TRUE
ENSMUSG00000085918	Gm13032	Exon	92604	92605	TRUE
ENSMUSG00000101337	Dnah7c	Exon	45	46	TRUE
ENSMUSG00000089998	Phtf1os	Exon	47803	-47815	TRUE
ENSMUSG00000067613	Krt83	Exon	100	-112	TRUE
ENSMUSG00000072492	Gm10364	Exon	14522	14523	TRUE
ENSMUSG00000074887	EU599041	Exon	32539	32540	TRUE
ENSMUSG00000085810	Gm16325	Exon	20862	20863	TRUE
ENSMUSG00000103458	Gm37013	Exon	2319	2320	TRUE
ENSMUSG00000103458	Gm37013	Exon	1110	1111	TRUE
	Gm11665	Exon	6489	6490	TRUE
ENSMUSG00000100017	2410022M11Rik	Exon	89724	-89736	TRUE
ENSMUSG00000097482	Gm17634	Exon	307483	-307495	TRUE
ENSMUSG00000080115	Eef1akmt3	Exon	79	-91	TRUE
ENSMUSG00000086236	5830418P13Rik	Exon	76865	76866	TRUE
ENSMUSG00000000916	Nsun5	Exon	10	11	TRUE
	AI839979	Exon	47298	47299	TRUE
ENSMUSG00000094065	Gm21541	Exon	3064	3065	TRUE
ENSMUSG00000094065	Gm21541	Exon	25545	-25557	TRUE
ENSMUSG00000043059	Zfp513	Exon	0	-2	TRUE
ENSMUSG00000029676	Pot1a	Exon	2205	2206	TRUE
ENSMUSG00000030888	Rrp8	Exon	204	-216	TRUE
ENSMUSG00000032119	Hinfp	Exon	755	756	TRUE
ENSMUSG00000035202	Lars2	Exon	1401	1402	TRUE
ENSMUSG00000105118	Mir3084-2	Exon	45	-57	TRUE
ENSMUSG00000105118	Mir3084-2	Exon	140	-152	TRUE
ENSMUSG00000105118	Mir3084-2	Exon	151	-163	TRUE
ENSMUSG00000105118	Mir3084-2	Exon	84	-96	TRUE
ENSMUSG00000105118	Mir3084-2	Exon	80	-92	TRUE
ENSMUSG00000105118	Mir3084-2	Exon	0	-1	TRUE
ENSMUSG00000105118	Mir3084-2	Exon	48	-60	TRUE
ENSMUSG00000032436	Cmtm7	Exon	447	-459	TRUE
ENSMUSG00000114241	Gm30108	Exon	40567	-40579	TRUE
ENSMUSG00000107675	Gm30332	Exon	304188	304189	TRUE
ENSMUSG00000075520	Malrd1	Exon	93	94	TRUE
ENSMUSG00000111049	Gm34184	Exon	337789	-337801	TRUE
ENSMUSG00000048537	Phldb1	Exon	35	-47	TRUE
ENSMUSG00000059474	Mbtd1	Exon	5	6	TRUE
	Gm38666	Exon	2319	2320	TRUE
	Gm38666	Exon	1110	1111	TRUE
	Gm38667	Exon	2319	2320	TRUE
	Gm38667	Exon	1110	1111	TRUE
ENSMUSG00000019368	Sec14l4	Exon	83	-95	TRUE
ENSMUSG00000038290	Smg6	Exon	427	428	TRUE
ENSMUSG00000022973	Synj1	Exon	0	-10	TRUE
ENSMUSG00000054874	Pcnx3	Exon	334	-346	TRUE
ENSMUSG00000032026	Rexo2	Exon	253	254	TRUE
ENSMUSG00000039110	Mycbpap	Exon	388	-400	TRUE
ENSMUSG00000021038	Vipas39	Exon	726	-738	TRUE
	AU015791	Exon	26141	26142	TRUE
ENSMUSG00000114780	AI197445	Exon	518906	518907	TRUE
ENSMUSG00000033799	Tasor2	Exon	107	108	TRUE
	BB123696	Exon	105010	-105022	TRUE
ENSMUSG00000025558	Dock9	Exon	829	-841	TRUE
ENSMUSG00000042303	Sgsm3	Exon	87	88	TRUE
ENSMUSG00000036661	Dennd3	Exon	287	288	TRUE
ENSMUSG00000022552	Sharpin	Exon	129	-141	TRUE
ENSMUSG00000022519	Srl	Exon	483	-495	TRUE
ENSMUSG00000024451	Arap3	Exon	42	-54	TRUE
ENSMUSG00000001700	Gramd3	Exon	49	50	TRUE
ENSMUSG00000071654	Uqcc3	Exon	107	-119	TRUE
ENSMUSG00000080268	Brms1	Exon	2	3	TRUE
ENSMUSG00000033434	Gtpbp6	Exon	9	-21	TRUE
ENSMUSG00000028683	Eif2b3	Exon	210	-222	TRUE
ENSMUSG00000028944	Prkag2	Exon	820	-832	TRUE
ENSMUSG00000024965	Fermt3	Exon	5	-17	TRUE
ENSMUSG00000089704	Galnt2	Exon	15	16	TRUE
ENSMUSG00000089704	Galnt2	Exon	98	-110	TRUE
ENSMUSG00000089704	Galnt2	Exon	0	-8	TRUE
ENSMUSG00000089704	Galnt2	Exon	56	57	TRUE
ENSMUSG00000052906	Ubxn8	Exon	103	-115	TRUE
	4933409K07Rik	Exon	22022	22023	TRUE
ENSMUSG00000039230	Tbcd	Exon	71	72	TRUE
ENSMUSG00000026858	Miga2	Exon	34	35	TRUE
ENSMUSG00000030621	Me3	Exon	3258	3259	TRUE
ENSMUSG00000020061	Mybpc1	Exon	108	-120	TRUE
ENSMUSG00000048960	Prex2	Exon	157	158	TRUE
ENSMUSG00000053841	Txlna	Exon	129	-141	TRUE
ENSMUSG00000001999	Blvra	Exon	149	-161	TRUE
ENSMUSG00000025533	Asl	Exon	20	-32	TRUE
ENSMUSG00000017631	Abr	Exon	33	34	TRUE
ENSMUSG00000034842	Art3	Exon	41743	-41755	TRUE
ENSMUSG00000028961	Pgd	Exon	0	0	TRUE
ENSMUSG00000060550	H2-Q9	Exon	71	-83	TRUE
ENSMUSG00000002718	Cse1l	Exon	115	116	TRUE
ENSMUSG00000070990	Foxe1	Exon	215	216	TRUE
ENSMUSG00000030194	Tas2r116	Exon	61	62	TRUE
ENSMUSG00000026944	Abca2	Exon	55	56	TRUE
ENSMUSG00000026596	Abl2	Exon	467	468	TRUE
ENSMUSG00000094553	Vmn1r50	Exon	187	188	TRUE
ENSMUSG00000057697	Vmn1r53	Exon	187	-199	TRUE
ENSMUSG00000068234	Vmn1r44	Exon	187	188	TRUE
ENSMUSG00000096051	Vmn1r40	Exon	187	188	TRUE
ENSMUSG00000061653	Vmn1r46	Exon	187	188	TRUE
ENSMUSG00000061653	Vmn1r46	Exon	419	420	TRUE
ENSMUSG00000030525	Chrna7	Exon	7556	-7568	TRUE
ENSMUSG00000032110	Acrv1	Exon	127	128	TRUE
ENSMUSG00000018459	Slc13a3	Exon	349	-361	TRUE
ENSMUSG00000018500	Adora2b	Exon	271	272	TRUE
ENSMUSG00000036023	Parp2	Exon	184	-196	TRUE
ENSMUSG00000015452	Ager	Exon	26	27	TRUE
ENSMUSG00000053279	Aldh1a1	Exon	36694	-36706	TRUE
ENSMUSG00000021950	Anxa8	Exon	89	90	TRUE
ENSMUSG00000003309	Ap1m2	Exon	165	166	TRUE
ENSMUSG00000029207	Apbb2	Exon	79712	79713	TRUE
ENSMUSG00000038872	Zfhx3	Exon	189	190	TRUE
ENSMUSG00000034218	Atm	Exon	142	-154	TRUE
ENSMUSG00000022890	Atp5j	Exon	3562	3563	TRUE
ENSMUSG00000052613	Pcdh15	Exon	442692	442693	TRUE
ENSMUSG00000008999	Bmp7	Exon	307	-319	TRUE
ENSMUSG00000018446	C1qbp	Exon	57	-69	TRUE
ENSMUSG00000004110	Cacna1e	Exon	445	-457	TRUE
ENSMUSG00000057914	Cacnb2	Exon	84652	-84664	TRUE
ENSMUSG00000032231	Anxa2	Exon	531	-543	TRUE
ENSMUSG00000026509	Capn2	Exon	414	-426	TRUE
ENSMUSG00000022952	Runx1	Exon	617	-629	TRUE
ENSMUSG00000024039	Cbs	Exon	74	-86	TRUE
ENSMUSG00000029385	Ccng2	Exon	125	-137	TRUE
ENSMUSG00000016494	Cd34	Exon	719	720	TRUE
ENSMUSG00000044201	Cdc25c	Exon	18	-30	TRUE
ENSMUSG00000024843	Chka	Exon	687	688	TRUE
ENSMUSG00000029862	Clcn1	Exon	1236	1237	TRUE
ENSMUSG00000022843	Clcn2	Exon	75	76	TRUE
ENSMUSG00000026034	Clk1	Exon	724	-736	TRUE
ENSMUSG00000025194	Abcc2	Exon	35	36	TRUE
ENSMUSG00000024330	Col11a2	Exon	147	148	TRUE
ENSMUSG00000058806	Col13a1	Exon	22	-34	TRUE
ENSMUSG00000031274	Col4a5	Exon	1	2	TRUE
ENSMUSG00000020241	Col6a2	Exon	40	-52	TRUE
ENSMUSG00000032060	Cryab	Exon	178	179	TRUE
ENSMUSG00000025952	Crygc	Exon	228	-240	TRUE
ENSMUSG00000070702	Csn1s1	Exon	58	59	TRUE
ENSMUSG00000030483	Cyp2b10	Exon	148	-160	TRUE
ENSMUSG00000032380	Dapk2	Exon	511	512	TRUE
ENSMUSG00000059213	Ddn	Exon	653	-665	TRUE
ENSMUSG00000014773	Dll1	Exon	92	-104	TRUE
ENSMUSG00000027478	Dnmt3b	Exon	315	316	TRUE
ENSMUSG00000044322	Dsc1	Exon	50	-62	TRUE
ENSMUSG00000027479	Mapre1	Exon	690	-702	TRUE
ENSMUSG00000029309	Sparcl1	Exon	16	-28	TRUE
ENSMUSG00000024991	Eif3a	Exon	45	-57	TRUE
ENSMUSG00000028024	Enpep	Exon	4	-16	TRUE
ENSMUSG00000030400	Ercc2	Exon	73	74	TRUE
ENSMUSG00000025932	Eya1	Exon	15	16	TRUE
ENSMUSG00000026986	Hnmt	Exon	37	-49	TRUE
ENSMUSG00000000794	Kcnn3	Exon	5476	5477	TRUE
ENSMUSG00000028128	F3	Exon	10	11	TRUE
ENSMUSG00000025153	Fasn	Exon	76	77	TRUE
ENSMUSG00000064080	Fbln2	Exon	546	547	TRUE
ENSMUSG00000019428	Fkbp8	Exon	71	-83	TRUE
ENSMUSG00000051490	Foxd4	Exon	359	-371	TRUE
ENSMUSG00000020593	Lpin1	Exon	22	-34	TRUE
ENSMUSG00000089847	Timm10b	Exon	41	-53	TRUE
ENSMUSG00000045005	Fzd5	Exon	1569	-1581	TRUE
ENSMUSG00000008976	Gabpa	Exon	63	64	TRUE
ENSMUSG00000029432	Nipsnap2	Exon	196	-208	TRUE
ENSMUSG00000021360	Gcnt2	Exon	109	110	TRUE
ENSMUSG00000000149	Gna12	Exon	5	-17	TRUE
ENSMUSG00000074003	Gucy2d	Exon	114	115	TRUE
ENSMUSG00000060550	H2-Q7	Exon	71	-83	TRUE
ENSMUSG00000027984	Hadh	Exon	1634	-1646	TRUE
ENSMUSG00000006930	Hap1	Exon	313	-325	TRUE
ENSMUSG00000006930	Hap1	Exon	62	-74	TRUE
ENSMUSG00000028051	Hcn3	Exon	177	-189	TRUE
ENSMUSG00000067261	Foxd3	Exon	443	444	TRUE
ENSMUSG00000020875	Hoxb9	Exon	2	3	TRUE
ENSMUSG00000025499	Hras	Exon	0	0	TRUE
ENSMUSG00000047759	Hs3st3a1	Exon	541	542	TRUE
ENSMUSG00000050534	Htr5b	Exon	773	-785	TRUE
ENSMUSG00000050534	Htr5b	Exon	66	-78	TRUE
ENSMUSG00000045932	Ifit2	Exon	1321	1322	TRUE
ENSMUSG00000020053	Igf1	Exon	77	78	TRUE
ENSMUSG00000020427	Igfbp3	Exon	191	-203	TRUE
ENSMUSG00000031537	Ikbkb	Exon	189	-201	TRUE
ENSMUSG00000026072	Il1r1	Exon	14812	-14824	TRUE
ENSMUSG00000036117	Il5	Exon	20	21	TRUE
ENSMUSG00000032758	Kap	Exon	62	-74	TRUE
ENSMUSG00000062960	Kdr	Exon	360	361	TRUE
ENSMUSG00000063077	Kif1b	Exon	357	-369	TRUE
ENSMUSG00000022629	Kif21a	Exon	57	-69	TRUE
ENSMUSG00000050382	Kif7	Exon	148	-160	TRUE
ENSMUSG00000026585	Kifap3	Exon	97	98	TRUE
ENSMUSG00000024862	Klc2	Exon	11	12	TRUE
ENSMUSG00000045545	Krt14	Exon	314	315	TRUE
ENSMUSG00000067614	Krt86	Exon	106	107	TRUE
ENSMUSG00000019899	Lama2	Exon	73	-85	TRUE
ENSMUSG00000039062	Anpep	Exon	234	-246	TRUE
ENSMUSG00000026305	Lrrfip1	Exon	126	127	TRUE
ENSMUSG00000022307	Oxr1	Exon	29	30	TRUE
ENSMUSG00000026499	Acbd3	Exon	2743	-2755	TRUE
ENSMUSG00000030281	Il17rc	Exon	6	7	TRUE
ENSMUSG00000036853	Mcoln3	Exon	264	-276	TRUE
ENSMUSG00000115792	Vmn1r16	Exon	31	-43	TRUE
ENSMUSG00000031389	Arhgap4	Exon	11	12	TRUE
ENSMUSG00000028115	Bnipl	Exon	170	-182	TRUE
ENSMUSG00000037236	Matr3	Exon	835	836	TRUE
ENSMUSG00000050295	Foxc1	Exon	1521	1522	TRUE
ENSMUSG00000030523	Trpm1	Exon	97	-109	TRUE
ENSMUSG00000022652	Morc1	Exon	854	-866	TRUE
ENSMUSG00000027254	Map1a	Exon	2075	2076	TRUE
ENSMUSG00000017861	Mybl2	Exon	250	-262	TRUE
ENSMUSG00000018830	Myh11	Exon	76	-88	TRUE
ENSMUSG00000004677	Myo9b	Exon	144	145	TRUE
ENSMUSG00000031461	Myom2	Exon	3111	3112	TRUE
ENSMUSG00000039542	Ncam1	Exon	71952	71953	TRUE
ENSMUSG00000005886	Ncoa2	Exon	812	-824	TRUE
ENSMUSG00000005886	Ncoa2	Exon	938	-950	TRUE
ENSMUSG00000032216	Nedd4	Exon	42	43	TRUE
ENSMUSG00000031644	Nek1	Exon	0	-3	TRUE
ENSMUSG00000024109	Nrxn1	Exon	887	-899	TRUE
ENSMUSG00000026674	Ddr2	Exon	47	-59	TRUE
ENSMUSG00000009487	Otog	Exon	64	65	TRUE
ENSMUSG00000040463	Mybbp1a	Exon	60	61	TRUE
ENSMUSG00000030530	Furin	Exon	92	93	TRUE
ENSMUSG00000031065	Cdk16	Exon	80	81	TRUE
ENSMUSG00000059173	Pde1a	Exon	90068	-90080	TRUE
ENSMUSG00000031155	Pim2	Exon	571	572	TRUE
ENSMUSG00000034902	Pip5k1c	Exon	89	90	TRUE
ENSMUSG00000034462	Pkd2	Exon	587	588	TRUE
ENSMUSG00000052496	Pkdrej	Exon	908	-920	TRUE
ENSMUSG00000006705	Pknox1	Exon	369	370	TRUE
ENSMUSG00000027483	Bpifa1	Exon	8	9	TRUE
ENSMUSG00000004207	Psap	Exon	69	70	TRUE
ENSMUSG00000019969	Psen1	Exon	419	420	TRUE
ENSMUSG00000002102	Psmc3	Exon	42	43	TRUE
ENSMUSG00000028681	Ptch2	Exon	760	761	TRUE
ENSMUSG00000013663	Pten	Exon	2154	2155	TRUE
ENSMUSG00000041415	Dicer1	Exon	544	-556	TRUE
ENSMUSG00000020850	Prpf8	Exon	106	107	TRUE
ENSMUSG00000009614	Sardh	Exon	43	-55	TRUE
ENSMUSG00000028036	Ptgfr	Exon	613	-625	TRUE
ENSMUSG00000059456	Ptk2b	Exon	96	-108	TRUE
ENSMUSG00000020154	Ptprb	Exon	205	206	TRUE
ENSMUSG00000020154	Ptprb	Exon	208	209	TRUE
ENSMUSG00000030223	Ptpro	Exon	391	392	TRUE
ENSMUSG00000037992	Rara	Exon	79	80	TRUE
ENSMUSG00000001288	Rarg	Exon	7	-19	TRUE
ENSMUSG00000030017	Reg3g	Exon	163	164	TRUE
ENSMUSG00000042453	Reln	Exon	93	-105	TRUE
ENSMUSG00000028936	Rpl22	Exon	53	-65	TRUE
ENSMUSG00000020649	Rrm2	Exon	0	-6	TRUE
ENSMUSG00000003868	Ruvbl2	Exon	119	-131	TRUE
ENSMUSG00000030592	Ryr1	Exon	8	9	TRUE
ENSMUSG00000030592	Ryr1	Exon	73	-85	TRUE
ENSMUSG00000023927	Satb1	Exon	240	-252	TRUE
ENSMUSG00000004473	Clec11a	Exon	389	-401	TRUE
ENSMUSG00000022091	Sorbs3	Exon	70	-82	TRUE
ENSMUSG00000025006	Sorbs1	Exon	0	-1	TRUE
ENSMUSG00000024935	Slc1a1	Exon	398	-410	TRUE
ENSMUSG00000002428	Hltf	Exon	154	155	TRUE
ENSMUSG00000027488	Snta1	Exon	3955	-3967	TRUE
ENSMUSG00000076431	Sox4	Exon	902	-914	TRUE
ENSMUSG00000026222	Sp100	Exon	34	35	TRUE
ENSMUSG00000027834	Serpini1	Exon	417	-429	TRUE
ENSMUSG00000030691	Fchsd2	Exon	1839	1840	TRUE
ENSMUSG00000021395	Spin1	Exon	9	10	TRUE
ENSMUSG00000051457	Spn	Exon	66	-78	TRUE
ENSMUSG00000030653	Pde2a	Exon	234	-246	TRUE
ENSMUSG00000022463	Srebf2	Exon	131	132	TRUE
ENSMUSG00000027067	Ssrp1	Exon	74	75	TRUE
ENSMUSG00000025862	Stag2	Exon	86	87	TRUE
ENSMUSG00000041491	Cep78	Exon	64	-76	TRUE
ENSMUSG00000036617	Etl4	Exon	1039	1040	TRUE
ENSMUSG00000034574	Daam1	Exon	263	264	TRUE
ENSMUSG00000062151	Unc13c	Exon	2190	-2202	TRUE
ENSMUSG00000062151	Unc13c	Exon	120	-132	TRUE
ENSMUSG00000012282	Wnt8a	Exon	51	52	TRUE
ENSMUSG00000032358	Fam83b	Exon	328	-340	TRUE
ENSMUSG00000033653	Vps8	Exon	29	30	TRUE
ENSMUSG00000031109	Enox2	Exon	25	-37	TRUE
ENSMUSG00000040136	Abcc8	Exon	202	-214	TRUE
ENSMUSG00000026657	Frmd4a	Exon	17218	17219	TRUE
ENSMUSG00000026657	Frmd4a	Exon	330	331	TRUE
ENSMUSG00000026657	Frmd4a	Exon	123	124	TRUE
ENSMUSG00000015882	Lcorl	Exon	75	-87	TRUE
ENSMUSG00000023805	Synj2	Exon	813	-825	TRUE
ENSMUSG00000030731	Syt3	Exon	0	-6	TRUE
ENSMUSG00000031290	Lrch2	Exon	170	-182	TRUE
ENSMUSG00000042581	Thsd7b	Exon	2350	2351	TRUE
ENSMUSG00000033569	Adgrb3	Exon	0	-12	TRUE
ENSMUSG00000073722	4931408C20Rik	Exon	2367	-2379	TRUE
ENSMUSG00000036568	Bicral	Exon	602	-614	TRUE
ENSMUSG00000034023	Fancd2	Exon	182	-194	TRUE
ENSMUSG00000034023	Fancd2	Exon	114	115	TRUE
ENSMUSG00000036686	Cc2d1a	Exon	7	-19	TRUE
ENSMUSG00000047604	Frat2	Exon	80	-92	TRUE
ENSMUSG00000021495	Fam193b	Exon	153	154	TRUE
ENSMUSG00000021500	Ddx46	Exon	597	598	TRUE
ENSMUSG00000039497	Dse	Exon	904	-916	TRUE
ENSMUSG00000062031	Pgghg	Exon	79	80	TRUE
ENSMUSG00000026435	Slc45a3	Exon	591	592	TRUE
ENSMUSG00000022090	Pdlim2	Exon	43	-55	TRUE
ENSMUSG00000050762	Prss27	Exon	4	5	TRUE
ENSMUSG00000079330	Lemd1	Exon	22838	-22850	TRUE
ENSMUSG00000042115	Klhdc8a	Exon	173	174	TRUE
ENSMUSG00000059540	Tcea2	Exon	321	322	TRUE
ENSMUSG00000070644	Etnk2	Exon	178	179	TRUE
ENSMUSG00000039298	Cdk5rap2	Exon	26	-38	TRUE
ENSMUSG00000060985	Tdrd5	Exon	761	762	TRUE
ENSMUSG00000046192	Iqub	Exon	132	-144	TRUE
ENSMUSG00000039990	Edrf1	Exon	52	53	TRUE
ENSMUSG00000033389	Arhgap44	Exon	48	-60	TRUE
ENSMUSG00000041346	Wrap53	Exon	7	-19	TRUE
ENSMUSG00000001588	Acap1	Exon	7	-19	TRUE
ENSMUSG00000000976	Heatr6	Exon	480	481	TRUE
ENSMUSG00000038909	Kat7	Exon	1113	-1125	TRUE
ENSMUSG00000017607	Tns4	Exon	25	-37	TRUE
ENSMUSG00000020776	Fbf1	Exon	135	-147	TRUE
ENSMUSG00000020628	Trappc12	Exon	307	-319	TRUE
ENSMUSG00000042628	Zfyve1	Exon	217	-229	TRUE
ENSMUSG00000034126	Pomt2	Exon	7	-19	TRUE
ENSMUSG00000003923	Tfam	Exon	293	294	TRUE
ENSMUSG00000021253	Tgfb3	Exon	125	-137	TRUE
ENSMUSG00000046351	Zfp322a	Exon	626	-638	TRUE
ENSMUSG00000047094	Ofcc1	Exon	95	-107	TRUE
ENSMUSG00000053469	Tg	Exon	0	-3	TRUE
ENSMUSG00000040152	Thbs1	Exon	293	-305	TRUE
ENSMUSG00000021610	Clptm1l	Exon	67	68	TRUE
ENSMUSG00000042426	Dhx29	Exon	219	220	TRUE
ENSMUSG00000044827	Tlr1	Exon	1650	-1662	TRUE
ENSMUSG00000039005	Tlr4	Exon	420	421	TRUE
ENSMUSG00000051498	Tlr6	Exon	1689	-1701	TRUE
ENSMUSG00000051596	Otop1	Exon	52	53	TRUE
ENSMUSG00000034463	Scara3	Exon	441	-453	TRUE
ENSMUSG00000021281	Tnfaip2	Exon	264	265	TRUE
ENSMUSG00000031529	Tnks	Exon	149	-161	TRUE
ENSMUSG00000031529	Tnks	Exon	24	-36	TRUE
ENSMUSG00000031097	Tnni2	Exon	62	-74	TRUE
ENSMUSG00000051747	Ttn	Exon	260	-272	TRUE
ENSMUSG00000027298	Tyro3	Exon	189	-201	TRUE
ENSMUSG00000038965	Ube2l3	Exon	0	-12	TRUE
ENSMUSG00000038429	Usp5	Exon	73	-85	TRUE
ENSMUSG00000031010	Usp9x	Exon	57	58	TRUE
ENSMUSG00000019820	Utrn	Exon	112	-124	TRUE
ENSMUSG00000015747	Vps45	Exon	97	-109	TRUE
ENSMUSG00000115388	Eppk1	Exon	958	-970	TRUE
ENSMUSG00000001930	Vwf	Exon	248	249	TRUE
ENSMUSG00000034341	Wbp2	Exon	201	-213	TRUE
ENSMUSG00000052752	Traf7	Exon	253	-265	TRUE
ENSMUSG00000039512	Uhrf1bp1	Exon	915	916	TRUE
ENSMUSG00000024219	Anks1	Exon	60	61	TRUE
ENSMUSG00000023977	Ubr2	Exon	43	44	TRUE
ENSMUSG00000064043	Trerf1	Exon	39560	-39572	TRUE
ENSMUSG00000042625	Safb2	Exon	273	-285	TRUE
ENSMUSG00000024242	Map4k3	Exon	31	-43	TRUE
ENSMUSG00000024287	Thoc1	Exon	26	27	TRUE
ENSMUSG00000024491	Rbm27	Exon	25	26	TRUE
ENSMUSG00000024575	Pde6a	Exon	62	63	TRUE
ENSMUSG00000034028	Cd226	Exon	94	95	TRUE
ENSMUSG00000038498	Catsper1	Exon	18	19	TRUE
ENSMUSG00000051768	Xrcc1	Exon	18	19	TRUE
ENSMUSG00000025197	Cyp2c23	Exon	151	-163	TRUE
ENSMUSG00000032719	Sbspon	Exon	0	-6	TRUE
ENSMUSG00000037509	Arhgef4	Exon	747	-759	TRUE
ENSMUSG00000026027	Stradb	Exon	925	926	TRUE
ENSMUSG00000025997	Ikzf2	Exon	228	229	TRUE
ENSMUSG00000026832	Cytip	Exon	0	-6	TRUE
ENSMUSG00000027253	Lrp4	Exon	112	113	TRUE
ENSMUSG00000034216	Vps18	Exon	399	400	TRUE
ENSMUSG00000017999	Ddx27	Exon	4	5	TRUE
ENSMUSG00000027580	Helz2	Exon	116	117	TRUE
ENSMUSG00000028085	Gatb	Exon	55	56	TRUE
ENSMUSG00000004896	Rrnad1	Exon	245	-257	TRUE
ENSMUSG00000068823	Csde1	Exon	563	-575	TRUE
ENSMUSG00000027902	Chil6	Exon	19	-31	TRUE
ENSMUSG00000034645	Zyg11a	Exon	87	88	TRUE
ENSMUSG00000044700	Tmem201	Exon	561	-573	TRUE
ENSMUSG00000038056	Kmt2c	Exon	0	-2	TRUE
ENSMUSG00000039765	Cc2d2a	Exon	69	70	TRUE
ENSMUSG00000034981	Parm1	Exon	64	65	TRUE
ENSMUSG00000041638	Gcn1	Exon	563	564	TRUE
ENSMUSG00000041638	Gcn1	Exon	369	-381	TRUE
ENSMUSG00000000148	Brat1	Exon	39	40	TRUE
ENSMUSG00000039623	Ap5z1	Exon	193	194	TRUE
ENSMUSG00000066640	Fbxl18	Exon	2678	-2690	TRUE
ENSMUSG00000039244	E130309D02Rik	Exon	57	-69	TRUE
ENSMUSG00000000811	Txnrd3	Exon	119	120	TRUE
ENSMUSG00000038527	C1rl	Exon	0	-10	TRUE
ENSMUSG00000030309	Caprin2	Exon	103	-115	TRUE
ENSMUSG00000001763	Tspan33	Exon	82	-94	TRUE
ENSMUSG00000019254	Ppp1r12c	Exon	22	-34	TRUE
ENSMUSG00000035177	Nlrp2	Exon	36	-48	TRUE
ENSMUSG00000030589	Rasgrp4	Exon	39	40	TRUE
ENSMUSG00000058145	Adamts17	Exon	362	363	TRUE
ENSMUSG00000030554	Synm	Exon	695	696	TRUE
ENSMUSG00000038943	Prc1	Exon	5	6	TRUE
ENSMUSG00000030657	Xylt1	Exon	60	61	TRUE
ENSMUSG00000032637	Atxn2l	Exon	211	-223	TRUE
ENSMUSG00000071176	Arhgef10	Exon	1019	-1031	TRUE
ENSMUSG00000031594	Fgl1	Exon	180	-192	TRUE
ENSMUSG00000039396	Neil3	Exon	21	-33	TRUE
ENSMUSG00000031960	Aars	Exon	68	69	TRUE
ENSMUSG00000031828	Klhl36	Exon	831	832	TRUE
ENSMUSG00000014444	Piezo1	Exon	273	-285	TRUE
ENSMUSG00000041624	Gucy1a2	Exon	1530	1531	TRUE
ENSMUSG00000034275	Igsf9b	Exon	418	419	TRUE
ENSMUSG00000042185	Nfrkb	Exon	42	43	TRUE
ENSMUSG00000038664	Herc1	Exon	1626	1627	TRUE
ENSMUSG00000053716	Dusp7	Exon	173	174	TRUE
ENSMUSG00000056724	Nbeal2	Exon	80	-92	TRUE
ENSMUSG00000010651	Acaa1b	Exon	127	128	TRUE
ENSMUSG00000060681	Slc9a6	Exon	49	50	TRUE
ENSMUSG00000044072	Eml6	Exon	5	-17	TRUE
ENSMUSG00000056752	Dnah9	Exon	221	-233	TRUE
ENSMUSG00000041592	Sdk2	Exon	75	-87	TRUE
ENSMUSG00000043673	Kcns3	Exon	1168	-1180	TRUE
ENSMUSG00000041771	Slc24a4	Exon	75	76	TRUE
ENSMUSG00000043986	Spata31d1d	Exon	51	-63	TRUE
ENSMUSG00000009470	Tnpo1	Exon	1298	1299	TRUE
ENSMUSG00000074934	Grem1	Exon	114	-126	TRUE
ENSMUSG00000021913	Ogdhl	Exon	913	914	TRUE
ENSMUSG00000062867	Impdh2	Exon	112	113	TRUE
ENSMUSG00000047497	Adamts12	Exon	59	60	TRUE
ENSMUSG00000022305	Lrp12	Exon	12	-24	TRUE
ENSMUSG00000049336	Tenm2	Exon	84	-96	TRUE
ENSMUSG00000049336	Tenm2	Exon	286	-298	TRUE
ENSMUSG00000031561	Tenm3	Exon	127	-139	TRUE
ENSMUSG00000015721	Nlrp5	Exon	775	776	TRUE
ENSMUSG00000071636	Rimbp3	Exon	1527	1528	TRUE
ENSMUSG00000052276	Ostn	Exon	157	158	TRUE
ENSMUSG00000000346	Dazap2	Exon	460	461	TRUE
ENSMUSG00000034653	Ythdc2	Exon	23	24	TRUE
ENSMUSG00000044026	Slc35g1	Exon	563	564	TRUE
ENSMUSG00000026447	Pik3c2b	Exon	272	273	TRUE
ENSMUSG00000041757	Plekha6	Exon	243	-255	TRUE
ENSMUSG00000051998	Lax1	Exon	53	-65	TRUE
ENSMUSG00000040836	Gpr161	Exon	310	311	TRUE
ENSMUSG00000095932	Vmn1r49	Exon	187	-199	TRUE
ENSMUSG00000026872	Zeb2	Exon	1535	-1547	TRUE
ENSMUSG00000037016	Frem2	Exon	1743	-1755	TRUE
ENSMUSG00000049119	Fam110b	Exon	65272	-65284	TRUE
ENSMUSG00000047671	Tctex1d4	Exon	187	188	TRUE
ENSMUSG00000028850	Gpatch3	Exon	369	370	TRUE
ENSMUSG00000078234	Klhdc7a	Exon	381	-393	TRUE
ENSMUSG00000039838	Slc45a1	Exon	213	-225	TRUE
ENSMUSG00000046637	Ttc34	Exon	56	57	TRUE
ENSMUSG00000046637	Ttc34	Exon	427	428	TRUE
ENSMUSG00000016128	Stard13	Exon	92	-104	TRUE
ENSMUSG00000039215	Svs1	Exon	16	17	TRUE
ENSMUSG00000072780	Vmn2r24	Exon	134	135	TRUE
ENSMUSG00000050425	Mrgprb2	Exon	534	-546	TRUE
ENSMUSG00000054672	5830411N06Rik	Exon	37	38	TRUE
ENSMUSG00000043668	Tox3	Exon	98	-110	TRUE
ENSMUSG00000031732	Phlpp2	Exon	144	145	TRUE
ENSMUSG00000034867	Ankrd27	Exon	210	211	TRUE
ENSMUSG00000039646	Vasn	Exon	862	863	TRUE
ENSMUSG00000042709	Atpaf2	Exon	92	-104	TRUE
ENSMUSG00000071185	Olfr1357	Exon	34	-46	TRUE
ENSMUSG00000094678	Olfr857	Exon	34	35	TRUE
ENSMUSG00000075069	Olfr1264	Exon	648	-660	TRUE
ENSMUSG00000050654	Olfr215	Exon	890	-902	TRUE
ENSMUSG00000095448	Olfr859	Exon	34	35	TRUE
ENSMUSG00000066905	Olfr860	Exon	34	-46	TRUE
ENSMUSG00000096584	Olfr611	Exon	589	-601	TRUE
ENSMUSG00000091983	Olfr457	Exon	302	-314	TRUE
ENSMUSG00000073961	Olfr582	Exon	604	605	TRUE
ENSMUSG00000073959	Olfr584	Exon	604	605	TRUE
ENSMUSG00000046493	Olfr1352	Exon	796	797	TRUE
ENSMUSG00000062142	Olfr569	Exon	589	-601	TRUE
ENSMUSG00000090631	Olfr456	Exon	299	-311	TRUE
ENSMUSG00000055932	Fto	Exon	199	200	TRUE
ENSMUSG00000074886	Grk6	Exon	69	-81	TRUE
ENSMUSG00000018932	Map2k3	Exon	98	99	TRUE
ENSMUSG00000018932	Map2k3	Exon	320	321	TRUE
ENSMUSG00000004054	Map3k11	Exon	587	588	TRUE
ENSMUSG00000090112	Shprh	Exon	32	33	TRUE
ENSMUSG00000098188	Sowahc	Exon	1466	1467	TRUE
ENSMUSG00000038677	Scube3	Exon	38	39	TRUE
ENSMUSG00000029056	Pank4	Exon	91	92	TRUE
ENSMUSG00000055235	Wdr86	Exon	243	-255	TRUE
ENSMUSG00000063550	Nup98	Exon	119	-131	TRUE
ENSMUSG00000019261	Map1s	Exon	1215	1216	TRUE
ENSMUSG00000060212	Pcnx2	Exon	10	-22	TRUE
ENSMUSG00000039508	Calhm4	Exon	65	-77	TRUE
ENSMUSG00000043909	Trp53bp1	Exon	123	-135	TRUE
ENSMUSG00000041949	Tango6	Exon	1338	1339	TRUE
ENSMUSG00000020620	Abca8b	Exon	67	-79	TRUE
ENSMUSG00000030839	Sergef	Exon	71	-83	TRUE
ENSMUSG00000038773	Kdm3b	Exon	104	105	TRUE
ENSMUSG00000024104	Washc2	Exon	0	-7	TRUE
ENSMUSG00000020561	Twistnb	Exon	6	7	TRUE
ENSMUSG00000000915	Hip1r	Exon	0	-2	TRUE
ENSMUSG00000019990	Pde7b	Exon	731	-743	TRUE
ENSMUSG00000022780	Meltf	Exon	8	9	TRUE
ENSMUSG00000015095	Fbxw5	Exon	88	-100	TRUE
ENSMUSG00000022559	Fbxl6	Exon	135	136	TRUE
ENSMUSG00000053687	Dpep2	Exon	211	-223	TRUE
ENSMUSG00000044365	Cxxc4	Exon	3	4	TRUE
ENSMUSG00000054737	Zfp182	Exon	94	95	TRUE
ENSMUSG00000054737	Zfp182	Exon	470	-482	TRUE
ENSMUSG00000063450	Syne2	Exon	0	-3	TRUE
ENSMUSG00000063450	Syne2	Exon	57	58	TRUE
	5031425F14Rik	Exon	345806	-345818	TRUE
ENSMUSG00000037674	Rfx7	Exon	2402	2403	TRUE
ENSMUSG00000055415	Atp10b	Exon	5534	5535	TRUE
ENSMUSG00000055415	Atp10b	Exon	6055	6056	TRUE
ENSMUSG00000020023	Tmcc3	Exon	84200	-84212	TRUE
ENSMUSG00000038371	Sbf2	Exon	0	-7	TRUE
ENSMUSG00000060227	Casc4	Exon	1084	1085	TRUE
ENSMUSG00000052616	Terb1	Exon	67	-79	TRUE
ENSMUSG00000034584	Exph5	Exon	1139	1140	TRUE
ENSMUSG00000034158	Lrrc58	Exon	236	237	TRUE
	9330175E14Rik	Exon	142660	-142672	TRUE
ENSMUSG00000020105	Lrig3	Exon	1	2	TRUE
ENSMUSG00000079451	Tmprss11g	Exon	27	-39	TRUE
ENSMUSG00000003660	Snrnp200	Exon	102	103	TRUE
ENSMUSG00000050050	Ccdc158	Exon	78	-90	TRUE
ENSMUSG00000050050	Ccdc158	Exon	36	-48	TRUE
ENSMUSG00000063296	Tmem117	Exon	1754	1755	TRUE
ENSMUSG00000062627	Mysm1	Exon	77	-89	TRUE
ENSMUSG00000041235	Chd7	Exon	10	11	TRUE
ENSMUSG00000038244	Mical2	Exon	95	96	TRUE
	D330023K18Rik	Exon	9088	9089	TRUE
ENSMUSG00000097543	Gm805	Exon	30579	30580	TRUE
ENSMUSG00000034751	Mast4	Exon	373	374	TRUE
ENSMUSG00000034751	Mast4	Exon	920	-932	TRUE
ENSMUSG00000007817	Zmiz1	Exon	40	41	TRUE
ENSMUSG00000087022	9130024F11Rik	Exon	404752	-404764	TRUE
ENSMUSG00000026725	Tnn	Exon	142	-154	TRUE
ENSMUSG00000042064	Myo3b	Exon	37	38	TRUE
ENSMUSG00000006462	A530013C23Rik	Exon	39131	39132	TRUE
ENSMUSG00000085967	Gm12530	Exon	370113	370114	TRUE
ENSMUSG00000028804	Csmd2	Exon	178	179	TRUE
ENSMUSG00000072694	2610524H06Rik	Exon	593	-605	TRUE
ENSMUSG00000035125	Gcfc2	Exon	712	-724	TRUE
ENSMUSG00000097462	9530026P05Rik	Exon	977855	977856	TRUE
ENSMUSG00000107879	9330102E08Rik	Exon	57649	-57661	TRUE
ENSMUSG00000014686	Ceacam16	Exon	277	-289	TRUE
ENSMUSG00000040614	Nlrp9c	Exon	538	-550	TRUE
ENSMUSG00000043090	Zfp866	Exon	496	-508	TRUE
ENSMUSG00000032064	Dixdc1	Exon	3013	-3025	TRUE
ENSMUSG00000084771	A230072E10Rik	Exon	195628	195629	TRUE
ENSMUSG00000063704	Mapk15	Exon	56	57	TRUE
ENSMUSG00000050463	Krt78	Exon	153	-165	TRUE
ENSMUSG00000042353	Frem3	Exon	631	632	TRUE
ENSMUSG00000048191	Muc6	Exon	74	-86	TRUE
ENSMUSG00000074782	4833422C13Rik	Exon	93716	-93728	TRUE
ENSMUSG00000020396	Nefh	Exon	0	-12	TRUE
ENSMUSG00000061462	Obscn	Exon	106	-118	TRUE
ENSMUSG00000039395	Mreg	Exon	61	-73	TRUE
ENSMUSG00000084989	Crocc2	Exon	62	63	TRUE
ENSMUSG00000041498	Kif14	Exon	309	-321	TRUE
ENSMUSG00000026630	Batf3	Exon	267	-279	TRUE
ENSMUSG00000068859	Sp9	Exon	1413	1414	TRUE
ENSMUSG00000048938	Nr1h5	Exon	25	-37	TRUE
ENSMUSG00000030406	Gipr	Exon	0	-3	TRUE
ENSMUSG00000031822	Gse1	Exon	15	16	TRUE
ENSMUSG00000062545	Tlr12	Exon	1457	-1469	TRUE
ENSMUSG00000047641	Krt87	Exon	121	-133	TRUE
	Gm17746	Exon	72338	72339	TRUE
ENSMUSG00000075027	4631405J19Rik	Exon	79913	79914	TRUE
ENSMUSG00000078721	Fam205a1	Exon	3067	-3079	TRUE
ENSMUSG00000074151	Nlrc5	Exon	75	76	TRUE
	9430091E24Rik	Exon	14450	-14462	TRUE
ENSMUSG00000079534	Gm5640	Exon	990	-1002	TRUE
ENSMUSG00000022545	Ercc4	Exon	249	-261	TRUE
ENSMUSG00000030792	Dkkl1	Exon	66	-78	TRUE
ENSMUSG00000031523	Dlc1	Exon	215	-227	TRUE
ENSMUSG00000040044	Orc3	Exon	167	168	TRUE
ENSMUSG00000015027	Galns	Exon	40	-52	TRUE
ENSMUSG00000028693	Nasp	Exon	104	-116	TRUE
ENSMUSG00000025184	R3hcc1l	Exon	969	970	TRUE
ENSMUSG00000024908	Ppp6r3	Exon	129	-141	TRUE
ENSMUSG00000047146	Tet1	Exon	322	323	TRUE
ENSMUSG00000063334	Krr1	Exon	33	34	TRUE
ENSMUSG00000063334	Krr1	Exon	60	61	TRUE
ENSMUSG00000031958	Ldhd	Exon	17	-29	TRUE
ENSMUSG00000029291	Rufy3	Exon	526	-538	TRUE
ENSMUSG00000034723	Tmx4	Exon	329	-341	TRUE
ENSMUSG00000028954	Nub1	Exon	3	4	TRUE
ENSMUSG00000017167	Cntnap1	Exon	85	86	TRUE
ENSMUSG00000025316	Banp	Exon	98	-110	TRUE
ENSMUSG00000020941	Map3k14	Exon	224	225	TRUE
ENSMUSG00000059713	Rcan3	Exon	159	-171	TRUE
ENSMUSG00000034480	Diaph2	Exon	133	134	TRUE
ENSMUSG00000031511	Arhgef7	Exon	458	-470	TRUE
ENSMUSG00000026638	Irf6	Exon	841	842	TRUE
ENSMUSG00000029625	Cpsf4	Exon	455	-467	TRUE
ENSMUSG00000020817	Rabep1	Exon	56	-68	TRUE
ENSMUSG00000015880	Ncapg	Exon	275	276	TRUE
ENSMUSG00000027314	Dll4	Exon	98	99	TRUE
ENSMUSG00000061751	Kalrn	Exon	0	-12	TRUE
ENSMUSG00000063260	Syt10	Exon	0	-12	TRUE
ENSMUSG00000035201	B020004J07Rik	Exon	211	-223	TRUE
ENSMUSG00000074259	Gramd2	Exon	187	-199	TRUE
ENSMUSG00000079531	Gm5936	Exon	990	991	TRUE
ENSMUSG00000039382	Wdr45	Exon	34	35	TRUE
ENSMUSG00000031149	Praf2	Exon	34	35	TRUE
ENSMUSG00000062432	Cyp26c1	Exon	98	99	TRUE
ENSMUSG00000070407	Hs3st3b1	Exon	541	-553	TRUE
ENSMUSG00000034422	Parp14	Exon	884	-896	TRUE
ENSMUSG00000028268	Gbp3	Exon	199	200	TRUE
ENSMUSG00000016554	Eif3d	Exon	21	-33	TRUE
ENSMUSG00000031974	Abcb10	Exon	312	-324	TRUE
ENSMUSG00000028943	Espn	Exon	426	-438	TRUE
ENSMUSG00000020843	Timm22	Exon	59	60	TRUE
ENSMUSG00000030417	Pdcd5	Exon	110	-122	TRUE
ENSMUSG00000040761	Spen	Exon	379	-391	TRUE
ENSMUSG00000049550	Clip1	Exon	58	-70	TRUE
ENSMUSG00000021244	Ylpm1	Exon	128	129	TRUE
ENSMUSG00000019775	Rgs17	Exon	16	-28	TRUE
ENSMUSG00000025218	Poll	Exon	140	-152	TRUE
ENSMUSG00000051879	Krt71	Exon	153	-165	TRUE
ENSMUSG00000040432	Ltb4r2	Exon	904	905	TRUE
ENSMUSG00000001943	Vsig2	Exon	13	14	TRUE
ENSMUSG00000032602	Slc25a20	Exon	532	533	TRUE
ENSMUSG00000024312	Wdr46	Exon	117	118	TRUE
ENSMUSG00000051527	Usp29	Exon	194016	-194028	TRUE
ENSMUSG00000031665	Sall1	Exon	355	-367	TRUE
ENSMUSG00000044641	Pard6b	Exon	777	778	TRUE
ENSMUSG00000018999	Slc35b4	Exon	547	548	TRUE
ENSMUSG00000021785	Ngly1	Exon	95	-107	TRUE
ENSMUSG00000022619	Mapk8ip2	Exon	685	686	TRUE
ENSMUSG00000092260	Zfp963	Exon	496	-508	TRUE
ENSMUSG00000074651	Mcidas	Exon	159	160	TRUE
ENSMUSG00000106053	Gm20752	Exon	189463	-189475	TRUE
ENSMUSG00000097321	1700028E10Rik	Exon	389470	389471	TRUE
ENSMUSG00000096141	Dnah7a	Exon	45	-57	TRUE
ENSMUSG00000070388	Fbxo39	Exon	170	171	TRUE
ENSMUSG00000078591	Hs3st4	Exon	329	330	TRUE
ENSMUSG00000074634	Tmem267	Exon	1055	-1067	TRUE
ENSMUSG00000096054	Syne1	Exon	0	-1	TRUE
ENSMUSG00000084803	5830444B04Rik	Exon	11316	11317	TRUE
ENSMUSG00000037993	Dhx38	Exon	92	-104	TRUE
ENSMUSG00000024292	Cyp4f14	Exon	59	-71	TRUE
ENSMUSG00000067615	Krt81	Exon	106	-118	TRUE
ENSMUSG00000046798	Cldn12	Exon	55	-67	TRUE
ENSMUSG00000031696	Vps35	Exon	1614	1615	TRUE
ENSMUSG00000022100	Xpo7	Exon	84	-96	TRUE
ENSMUSG00000097353	A430046D13Rik	Exon	9064	9065	TRUE
ENSMUSG00000020096	Tbata	Exon	0	-11	TRUE
ENSMUSG00000030286	Emc3	Exon	43	-55	TRUE
ENSMUSG00000020527	Myo19	Exon	822	-834	TRUE
ENSMUSG00000072694	1500011B03Rik	Exon	593	-605	TRUE
ENSMUSG00000020982	Nemf	Exon	136	137	TRUE
ENSMUSG00000000827	Tpd52l2	Exon	82	-94	TRUE
ENSMUSG00000021039	Snw1	Exon	131	-143	TRUE
ENSMUSG00000025785	Exosc7	Exon	122	123	TRUE
	2810002D19Rik	Exon	729463	729464	TRUE
ENSMUSG00000029059	Prxl2b	Exon	128	-140	TRUE
	Gm7550	Exon	187687	187688	TRUE
ENSMUSG00000024914	Drap1	Exon	67	-79	TRUE
	Gm7819	Exon	25545	-25557	TRUE
	Gm7819	Exon	3064	3065	TRUE
	Gm7819	Exon	22022	22023	TRUE
	Gm7819	Exon	25551	-25563	TRUE
ENSMUSG00000053268	Dspp	Exon	560	561	TRUE
ENSMUSG00000028093	Acp6	Exon	10	-22	TRUE
ENSMUSG00000020130	Tbc1d15	Exon	73	-85	TRUE
ENSMUSG00000022043	Trim35	Exon	434	435	TRUE
ENSMUSG00000027775	Mfsd1	Exon	29	30	TRUE
ENSMUSG00000094596	Btbd35f20	Exon	94	95	TRUE
ENSMUSG00000094596	Btbd35f20	Exon	470	-482	TRUE
ENSMUSG00000094596	Btbd35f20	Exon	75840	75841	TRUE
ENSMUSG00000055065	Ddx17	Exon	61	-73	TRUE
ENSMUSG00000052146	Rps10	Exon	103	-115	TRUE
ENSMUSG00000025956	Mettl21a	Exon	377	-389	TRUE
ENSMUSG00000016252	Atp5e	Exon	122	-134	TRUE
ENSMUSG00000029798	Herc6	Exon	190	191	TRUE
ENSMUSG00000024921	Smarca2	Exon	37	38	TRUE
ENSMUSG00000038305	Spats2l	Exon	572	573	TRUE
ENSMUSG00000029112	Nkx1-1	Exon	0	-8	TRUE
ENSMUSG00000043833	2900005J15Rik	Exon	83731	-83743	TRUE
ENSMUSG00000087362	Gm13710	Exon	42799	42800	TRUE
ENSMUSG00000021715	Cwc27	Exon	26	-38	TRUE
ENSMUSG00000037885	Stk35	Exon	304	305	TRUE
ENSMUSG00000032042	Srpr	Exon	39	40	TRUE
ENSMUSG00000033436	Armcx2	Exon	1500	-1512	TRUE
ENSMUSG00000018541	Cwc25	Exon	0	-6	TRUE
ENSMUSG00000042567	Nek10	Exon	1811	1812	TRUE
ENSMUSG00000002280	Ciao3	Exon	143	144	TRUE
ENSMUSG00000038564	Ift172	Exon	101	-113	TRUE
ENSMUSG00000062797	Hikeshi	Exon	167	-179	TRUE
ENSMUSG00000053754	Chd8	Exon	316	317	TRUE
ENSMUSG00000042992	Borcs5	Exon	38	39	TRUE
ENSMUSG00000021431	Snrnp48	Exon	2188	-2200	TRUE
ENSMUSG00000032279	Idh3a	Exon	357	358	TRUE
ENSMUSG00000020284	Cfap410	Exon	607	608	TRUE
ENSMUSG00000025512	Chid1	Exon	1321	-1333	TRUE
ENSMUSG00000018677	Slc25a39	Exon	57	-69	TRUE
ENSMUSG00000020156	Pwwp3a	Exon	218	219	TRUE
ENSMUSG00000069020	Urm1	Exon	4509	4510	TRUE
ENSMUSG00000069020	Urm1	Exon	595	-607	TRUE
ENSMUSG00000000751	Rpa1	Exon	31	-43	TRUE
ENSMUSG00000032437	Stt3b	Exon	89	-101	TRUE
ENSMUSG00000039205	Ciz1	Exon	227	-239	TRUE
ENSMUSG00000006262	Mob1b	Exon	125	126	TRUE
ENSMUSG00000089917	Uckl1	Exon	424	-436	TRUE
ENSMUSG00000028730	Cfap57	Exon	166	-178	TRUE
	Lppos	Exon	415220	415221	TRUE
ENSMUSG00000026807	Ak8	Exon	922	923	TRUE
ENSMUSG00000027284	Cdan1	Exon	111	-123	TRUE
ENSMUSG00000025786	Zdhhc3	Exon	150	-162	TRUE
ENSMUSG00000078607	1810010H24Rik	Exon	233	234	TRUE
ENSMUSG00000066036	Ubr4	Exon	63	64	TRUE
ENSMUSG00000101088	1810018F18Rik	Exon	13477	-13489	TRUE
	1700001L05Rik	Exon	5509	5510	TRUE
ENSMUSG00000074576	Mocs3	Exon	1147	1148	TRUE
ENSMUSG00000024527	Afg3l2	Exon	89	-101	TRUE
ENSMUSG00000059183	Mtfmt	Exon	60	-72	TRUE
ENSMUSG00000042377	Fam83g	Exon	312	313	TRUE
ENSMUSG00000031379	Pir	Exon	8215	8216	TRUE
ENSMUSG00000007833	Aldh16a1	Exon	11	12	TRUE
ENSMUSG00000099429	1600019K03Rik	Exon	12508	12509	TRUE
ENSMUSG00000057195	Ceacam13	Exon	354	355	TRUE
ENSMUSG00000100277	1810053B23Rik	Exon	237144	-237156	TRUE
ENSMUSG00000063884	Ptcd3	Exon	18	19	TRUE
	2810405F15Rik	Exon	10845	10846	TRUE
ENSMUSG00000022792	Yars2	Exon	442	443	TRUE
ENSMUSG00000069910	Spdl1	Exon	249	250	TRUE
ENSMUSG00000026568	Mpc2	Exon	1327	-1339	TRUE
ENSMUSG00000054237	Fra10ac1	Exon	48	-60	TRUE
ENSMUSG00000035697	Arhgap45	Exon	14	15	TRUE
ENSMUSG00000068876	Cgn	Exon	19	-31	TRUE
ENSMUSG00000046782	Ttc6	Exon	4	5	TRUE
ENSMUSG00000046782	Ttc6	Exon	54	55	TRUE
ENSMUSG00000036745	Ttll7	Exon	0	-8	TRUE
ENSMUSG00000029206	Nsun7	Exon	1074	1075	TRUE
ENSMUSG00000021874	4933413J09Rik	Exon	130701	130702	TRUE
ENSMUSG00000048921	Zfp689	Exon	131	132	TRUE
ENSMUSG00000101848	4933417E11Rik	Exon	201777	-201789	TRUE
ENSMUSG00000031709	Tbc1d9	Exon	153	154	TRUE
ENSMUSG00000030259	Rassf8	Exon	26	27	TRUE
ENSMUSG00000073565	Prr16	Exon	298	299	TRUE
ENSMUSG00000040363	Bcor	Exon	75840	75841	TRUE
ENSMUSG00000028820	Sfpq	Exon	19260	19261	TRUE
ENSMUSG00000055862	Izumo4	Exon	116	-128	TRUE
ENSMUSG00000029101	Rgs12	Exon	64	-76	TRUE
ENSMUSG00000033618	Map3k13	Exon	85893	-85905	TRUE
ENSMUSG00000046934	Csl	Exon	678	-690	TRUE
ENSMUSG00000021902	Phf7	Exon	798	-810	TRUE
ENSMUSG00000024175	Tekt4	Exon	204	205	TRUE
ENSMUSG00000034552	Zswim2	Exon	71	-83	TRUE
ENSMUSG00000022466	Rpap3	Exon	490	-502	TRUE
ENSMUSG00000045176	Borcs6	Exon	56	57	TRUE
ENSMUSG00000032387	Rbpms2	Exon	135	-147	TRUE
ENSMUSG00000030505	Prmt3	Exon	624	-636	TRUE
ENSMUSG00000022386	Trmu	Exon	1444	1445	TRUE
ENSMUSG00000006800	Sulf2	Exon	94	-106	TRUE
ENSMUSG00000026090	2010300C02Rik	Exon	1407	-1419	TRUE
ENSMUSG00000022698	Naa50	Exon	19	20	TRUE
ENSMUSG00000053134	Supt7l	Exon	243	-255	TRUE
ENSMUSG00000045350	Fam186a	Exon	500	-512	TRUE
ENSMUSG00000074001	Klhl40	Exon	0	1	TRUE
ENSMUSG00000058056	Palld	Exon	1441	-1453	TRUE
ENSMUSG00000025413	Ttc4	Exon	271	272	TRUE
ENSMUSG00000071252	2210408I21Rik	Exon	201	202	TRUE
ENSMUSG00000013495	Tmem175	Exon	164	165	TRUE
ENSMUSG00000023011	Faim2	Exon	371	372	TRUE
ENSMUSG00000024120	Lrpprc	Exon	72	-84	TRUE
ENSMUSG00000037784	Dzip1l	Exon	494	495	TRUE
ENSMUSG00000039531	Zup1	Exon	2249	2250	TRUE
ENSMUSG00000059975	Zfp74	Exon	98	-110	TRUE
ENSMUSG00000035762	Tmem161b	Exon	463	464	TRUE
ENSMUSG00000021271	Zfp839	Exon	35	36	TRUE
ENSMUSG00000042401	Crtac1	Exon	84	-96	TRUE
ENSMUSG00000057265	Bbof1	Exon	29	30	TRUE
ENSMUSG00000034269	Setd5	Exon	841	-853	TRUE
ENSMUSG00000026349	Ccnt2	Exon	384	385	TRUE
ENSMUSG00000074415	3110039I08Rik	Exon	713120	713121	TRUE
ENSMUSG00000074415	3110039I08Rik	Exon	777705	777706	TRUE
ENSMUSG00000056531	Ccdc18	Exon	368	369	TRUE
ENSMUSG00000044991	Shld1	Exon	422	423	TRUE
ENSMUSG00000026024	Als2	Exon	125	-137	TRUE
ENSMUSG00000026024	Als2	Exon	50	-62	TRUE
ENSMUSG00000034292	Traf3ip1	Exon	13	14	TRUE
ENSMUSG00000033671	Cep350	Exon	113	-125	TRUE
ENSMUSG00000033671	Cep350	Exon	34	-46	TRUE
ENSMUSG00000033671	Cep350	Exon	659	-671	TRUE
ENSMUSG00000024989	Cep55	Exon	160	161	TRUE
ENSMUSG00000027380	Acoxl	Exon	96	97	TRUE
ENSMUSG00000029634	Rnf6	Exon	67	-79	TRUE
ENSMUSG00000028327	Stra6l	Exon	505	506	TRUE
ENSMUSG00000028423	Nfx1	Exon	98	99	TRUE
ENSMUSG00000036555	Iqce	Exon	243	-255	TRUE
ENSMUSG00000003604	Aven	Exon	120	121	TRUE
ENSMUSG00000037415	Ranbp10	Exon	2	-14	TRUE
ENSMUSG00000026200	Glb1l	Exon	37	-49	TRUE
ENSMUSG00000085287	4833418N02Rik	Exon	24447	24448	TRUE
ENSMUSG00000085287	4833418N02Rik	Exon	24149	24150	TRUE
ENSMUSG00000030279	C2cd5	Exon	425	-437	TRUE
ENSMUSG00000086638	4930405A21Rik	Exon	159754	-159766	TRUE
ENSMUSG00000029127	Zbtb49	Exon	303	-315	TRUE
ENSMUSG00000086607	4930511M06Rik	Exon	462654	-462666	TRUE
ENSMUSG00000025227	Mfsd13a	Exon	182	-194	TRUE
ENSMUSG00000086823	1700028P15Rik	Exon	77826	-77838	TRUE
ENSMUSG00000075225	Ccdc162	Exon	197	-209	TRUE
ENSMUSG00000017478	Zc3h18	Exon	0	-8	TRUE
ENSMUSG00000116632	Magef1	Exon	179054	179055	TRUE
ENSMUSG00000063535	Zfp773	Exon	51	-63	TRUE
ENSMUSG00000020728	Cep112	Exon	45	46	TRUE
ENSMUSG00000036214	Znrd1as	Exon	712	713	TRUE
ENSMUSG00000039543	Cfap70	Exon	49	-61	TRUE
ENSMUSG00000055660	Mettl4	Exon	69	-81	TRUE
ENSMUSG00000020459	Mtif2	Exon	70	71	TRUE
ENSMUSG00000020589	Fam49a	Exon	68	69	TRUE
ENSMUSG00000020387	Jade2	Exon	1476	-1488	TRUE
ENSMUSG00000046591	Ticrr	Exon	138	139	TRUE
ENSMUSG00000085447	9530026F06Rik	Exon	259205	-259217	TRUE
ENSMUSG00000085447	9530026F06Rik	Exon	243492	-243504	TRUE
ENSMUSG00000033400	Agl	Exon	347	-359	TRUE
ENSMUSG00000020900	Myh10	Exon	478	479	TRUE
ENSMUSG00000026830	Ermn	Exon	5	-17	TRUE
ENSMUSG00000086262	A930031H19Rik	Exon	436431	436432	TRUE
ENSMUSG00000007783	Cpt1c	Exon	342	343	TRUE
ENSMUSG00000007783	Cpt1c	Exon	0	0	TRUE
ENSMUSG00000032609	Klhdc8b	Exon	5665	5666	TRUE
ENSMUSG00000052512	Nav2	Exon	1354	1355	TRUE
ENSMUSG00000005823	Gpr108	Exon	68	-80	TRUE
ENSMUSG00000047810	Ccdc88b	Exon	0	-6	TRUE
ENSMUSG00000021903	Galnt15	Exon	192	193	TRUE
ENSMUSG00000050310	Rictor	Exon	44	45	TRUE
ENSMUSG00000086370	Ftx	Exon	83106	-83118	TRUE
ENSMUSG00000000600	Krit1	Exon	698	699	TRUE
ENSMUSG00000022906	Parp9	Exon	26	27	TRUE
ENSMUSG00000006392	Med8	Exon	58	-70	TRUE
ENSMUSG00000008429	Herpud2	Exon	59	-71	TRUE
ENSMUSG00000024511	Rab27b	Exon	100353	-100365	TRUE
ENSMUSG00000025255	Zfhx4	Exon	1101	1102	TRUE
ENSMUSG00000026380	Tfcp2l1	Exon	27	28	TRUE
ENSMUSG00000042757	Tmem108	Exon	1575	1576	TRUE
ENSMUSG00000027422	Rrbp1	Exon	1210	-1222	TRUE
ENSMUSG00000010342	Tex14	Exon	0	-6	TRUE
ENSMUSG00000020962	Gtf2a1	Exon	38	-50	TRUE
ENSMUSG00000023018	Smarcd1	Exon	0	-5	TRUE
ENSMUSG00000032311	Nrg4	Exon	206	207	TRUE
ENSMUSG00000034845	Plvap	Exon	26	-38	TRUE
ENSMUSG00000025178	Pi4k2a	Exon	411	412	TRUE
ENSMUSG00000038502	Ptov1	Exon	44	-56	TRUE
ENSMUSG00000015697	Setdb1	Exon	392	-404	TRUE
ENSMUSG00000032252	Glce	Exon	11032	11033	TRUE
ENSMUSG00000032252	Glce	Exon	10670	10671	TRUE
ENSMUSG00000032235	Ice2	Exon	94	95	TRUE
ENSMUSG00000103037	Pcdhgb1	Exon	1110	1111	TRUE
ENSMUSG00000102748	Pcdhgb2	Exon	1110	1111	TRUE
ENSMUSG00000103144	Pcdhga1	Exon	1110	1111	TRUE
ENSMUSG00000103332	Pcdhga2	Exon	1110	1111	TRUE
ENSMUSG00000104346	Pcdhga3	Exon	1110	1111	TRUE
ENSMUSG00000103677	Pcdhga4	Exon	1110	1111	TRUE
ENSMUSG00000103567	Pcdhga5	Exon	1110	1111	TRUE
ENSMUSG00000103793	Pcdhga6	Exon	1110	1111	TRUE
ENSMUSG00000025465	Echs1	Exon	385	-397	TRUE
ENSMUSG00000045876	Pcdhb8	Exon	2319	2320	TRUE
ENSMUSG00000081683	Fzd10	Exon	829	830	TRUE
ENSMUSG00000009112	Bcl2l13	Exon	1573	1574	TRUE
ENSMUSG00000039219	Arid4b	Exon	2685	-2697	TRUE
ENSMUSG00000033720	Sfxn5	Exon	25	-37	TRUE
ENSMUSG00000038576	Susd4	Exon	70	71	TRUE
ENSMUSG00000069920	B3gnt9	Exon	375	-387	TRUE
ENSMUSG00000045658	Pid1	Exon	104	-116	TRUE
ENSMUSG00000041439	Mfsd6	Exon	579	-591	TRUE
ENSMUSG00000056941	Commd7	Exon	261	262	TRUE
ENSMUSG00000074582	Arfgef2	Exon	30	31	TRUE
ENSMUSG00000033308	Dpyd	Exon	23	24	TRUE
ENSMUSG00000105118	Mir3084-2	Promoter	1598	1599	TRUE
ENSMUSG00000071178	Serpina1b	Promoter	7595	7596	TRUE
ENSMUSG00000035953	Pip4p1	Promoter	1561	1562	TRUE
ENSMUSG00000006673	Qrich1	Promoter	488	489	TRUE
ENSMUSG00000020029	Nudt4	Promoter	2102	-2114	TRUE
ENSMUSG00000110424	1700012D14Rik	Promoter	3643	3644	TRUE
	Rian	Promoter	149774	149775	TRUE
ENSMUSG00000072680	Tmem254c	Promoter	2881	2882	TRUE
ENSMUSG00000021867	Tmem254b	Promoter	2881	2882	TRUE
ENSMUSG00000094941	Gm15093	Promoter	1703	-1715	TRUE
ENSMUSG00000041505	Gm3402	Promoter	1912	-1924	TRUE
ENSMUSG00000041505	Gm3402	Promoter	1911	-1923	TRUE
ENSMUSG00000103458	Gm37013	Promoter	338	-350	TRUE
ENSMUSG00000103458	Gm37013	Promoter	460	-472	TRUE
ENSMUSG00000103458	Gm37013	Promoter	197	-209	TRUE
ENSMUSG00000103458	Gm37013	Promoter	238	-250	TRUE
ENSMUSG00000103458	Gm37013	Promoter	258	-270	TRUE
ENSMUSG00000103458	Gm37013	Promoter	258	-270	TRUE
ENSMUSG00000095026	Gm3336	Promoter	34	35	TRUE
ENSMUSG00000047884	Klk9	Promoter	58	-70	TRUE
ENSMUSG00000079057	Cyp4v3	Promoter	97	-109	TRUE
ENSMUSG00000105118	Mir3084-2	Promoter	2402	2403	TRUE
ENSMUSG00000105118	Mir3084-2	Promoter	1465	1466	TRUE
ENSMUSG00000105118	Mir3084-2	Promoter	799	800	TRUE
ENSMUSG00000105118	Mir3084-2	Promoter	50	51	TRUE
ENSMUSG00000105118	Mir3084-2	Promoter	835	836	TRUE
ENSMUSG00000105118	Mir3084-2	Promoter	11918	11919	TRUE
ENSMUSG00000105118	Mir3084-2	Promoter	1245	1246	TRUE
ENSMUSG00000105118	Mir3084-2	Promoter	903	904	TRUE
ENSMUSG00000105118	Mir3084-2	Promoter	270	271	TRUE
ENSMUSG00000105118	Mir3084-2	Promoter	1811	1812	TRUE
	Gm38666	Promoter	338	-350	TRUE
	Gm38666	Promoter	460	-472	TRUE
	Gm38666	Promoter	197	-209	TRUE
	Gm38666	Promoter	238	-250	TRUE
	Gm38666	Promoter	258	-270	TRUE
	Gm38666	Promoter	258	-270	TRUE
	Gm38667	Promoter	338	-350	TRUE
	Gm38667	Promoter	460	-472	TRUE
	Gm38667	Promoter	197	-209	TRUE
	Gm38667	Promoter	238	-250	TRUE
	Gm38667	Promoter	258	-270	TRUE
	Gm38667	Promoter	258	-270	TRUE
ENSMUSG00000097919	Gm27021	Promoter	8455	-8467	TRUE
ENSMUSG00000089704	Galnt2	Promoter	46603	-46615	TRUE
ENSMUSG00000089704	Galnt2	Promoter	2501	-2513	TRUE
ENSMUSG00000089704	Galnt2	Promoter	3058	-3070	TRUE
ENSMUSG00000089704	Galnt2	Promoter	1662	-1674	TRUE
ENSMUSG00000033379	Atp6v0b	Promoter	189	190	TRUE
ENSMUSG00000023017	Asic1	Promoter	1476	1477	TRUE
ENSMUSG00000026496	Parp1	Promoter	578	579	TRUE
ENSMUSG00000103442	Pcdha1	Promoter	338	-350	TRUE
ENSMUSG00000057914	Cacnb2	Promoter	104925	-104937	TRUE
ENSMUSG00000104252	Pcdha4	Promoter	338	-350	TRUE
ENSMUSG00000103707	Pcdha6	Promoter	338	-350	TRUE
ENSMUSG00000104318	Pcdha7	Promoter	338	-350	TRUE
ENSMUSG00000103092	Pcdha5	Promoter	338	-350	TRUE
ENSMUSG00000007891	Ctsd	Promoter	1032	1033	TRUE
ENSMUSG00000052336	Cx3cr1	Promoter	10229	10230	TRUE
ENSMUSG00000002307	Daxx	Promoter	1028	-1040	TRUE
ENSMUSG00000078919	Dpm1	Promoter	189	190	TRUE
ENSMUSG00000001300	Efnb2	Promoter	624	625	TRUE
ENSMUSG00000018166	Erbb3	Promoter	0	-10	TRUE
ENSMUSG00000042423	Fbrs	Promoter	437	438	TRUE
ENSMUSG00000030849	Fgfr2	Promoter	164	165	TRUE
ENSMUSG00000020372	Rack1	Promoter	2	3	TRUE
ENSMUSG00000019188	H13	Promoter	1441	-1453	TRUE
ENSMUSG00000022485	Hoxc5	Promoter	373	-385	TRUE
ENSMUSG00000022485	Hoxc5	Promoter	1221	1222	TRUE
ENSMUSG00000015656	Hspa8	Promoter	14	-26	TRUE
ENSMUSG00000048583	Igf2	Promoter	77	-89	TRUE
ENSMUSG00000067599	Klra7	Promoter	1701	1702	TRUE
ENSMUSG00000025027	Xpnpep1	Promoter	50	51	TRUE
ENSMUSG00000033871	Ppargc1b	Promoter	1311	-1323	TRUE
ENSMUSG00000030281	Il17rc	Promoter	311	-323	TRUE
ENSMUSG00000030678	Maz	Promoter	772	-784	TRUE
ENSMUSG00000024947	Men1	Promoter	312	313	TRUE
ENSMUSG00000042351	Grap2	Promoter	398	-410	TRUE
ENSMUSG00000010376	Nedd8	Promoter	51	-63	TRUE
ENSMUSG00000004231	Pax2	Promoter	8877	-8889	TRUE
ENSMUSG00000030530	Furin	Promoter	1265	1266	TRUE
ENSMUSG00000024867	Pip5k1b	Promoter	2731	2732	TRUE
ENSMUSG00000024867	Pip5k1b	Promoter	264	265	TRUE
ENSMUSG00000038015	Prm2	Promoter	1161	1162	TRUE
ENSMUSG00000022193	Psmb5	Promoter	260	-272	TRUE
ENSMUSG00000102312	Pcdha3	Promoter	338	-350	TRUE
ENSMUSG00000063887	Nlgn1	Promoter	198725	198726	TRUE
ENSMUSG00000020151	Ptprr	Promoter	659	-671	TRUE
ENSMUSG00000015605	Srf	Promoter	707	-719	TRUE
ENSMUSG00000022484	Hoxc10	Promoter	373	-385	TRUE
ENSMUSG00000008958	Vps72	Promoter	243	244	TRUE
ENSMUSG00000001891	Ugp2	Promoter	8432	-8444	TRUE
ENSMUSG00000034674	Tdg	Promoter	439	440	TRUE
ENSMUSG00000040813	Tex264	Promoter	489	-501	TRUE
ENSMUSG00000072825	Cep170b	Promoter	92	-104	TRUE
ENSMUSG00000039994	Timeless	Promoter	165	166	TRUE
ENSMUSG00000017652	Cd40	Promoter	78	-90	TRUE
ENSMUSG00000046959	Slc26a1	Promoter	877	-889	TRUE
ENSMUSG00000045962	Wnk1	Promoter	846	-858	TRUE
ENSMUSG00000035632	Cnot3	Promoter	361	-373	TRUE
ENSMUSG00000036550	Cnot1	Promoter	887	888	TRUE
ENSMUSG00000048699	Krt90	Promoter	590	-602	TRUE
ENSMUSG00000034739	Mfrp	Promoter	236	237	TRUE
ENSMUSG00000006378	Gcat	Promoter	354	-366	TRUE
ENSMUSG00000031925	Maml2	Promoter	132314	132315	TRUE
ENSMUSG00000109321	A330076H08Rik	Promoter	478105	-478117	TRUE
ENSMUSG00000037738	Nek5	Promoter	6	7	TRUE
ENSMUSG00000026921	Egfl7	Promoter	115	-127	TRUE
ENSMUSG00000104148	Pcdha2	Promoter	338	-350	TRUE
ENSMUSG00000103800	Pcdha8	Promoter	338	-350	TRUE
ENSMUSG00000019814	Ltv1	Promoter	405	406	TRUE
ENSMUSG00000056952	Tatdn2	Promoter	1184	-1196	TRUE
ENSMUSG00000055401	Fbxo6	Promoter	691	692	TRUE
ENSMUSG00000028541	B4galt2	Promoter	282	283	TRUE
ENSMUSG00000001247	Lsr	Promoter	244	245	TRUE
ENSMUSG00000028434	Epb41l4b	Promoter	2667	2668	TRUE
ENSMUSG00000031147	Magix	Promoter	861	-873	TRUE
ENSMUSG00000047843	Bri3	Promoter	11032	11033	TRUE
ENSMUSG00000036186	Dipk1b	Promoter	115	-127	TRUE
ENSMUSG00000033739	Fkbpl	Promoter	405	-417	TRUE
ENSMUSG00000033910	Gucy1a1	Promoter	587	588	TRUE
ENSMUSG00000045684	Lcn6	Promoter	0	-9	TRUE
ENSMUSG00000091376	Aadacl2	Promoter	638	-650	TRUE
ENSMUSG00000028958	Tmub1	Promoter	315	316	TRUE
ENSMUSG00000007837	Prrg2	Promoter	46	-58	TRUE
ENSMUSG00000072676	Tmem254a	Promoter	2881	2882	TRUE
ENSMUSG00000028567	Txndc12	Promoter	124	-136	TRUE
ENSMUSG00000019054	Fis1	Promoter	183	184	TRUE
ENSMUSG00000045503	Sys1	Promoter	1401	-1413	TRUE
ENSMUSG00000034509	Mad2l1bp	Promoter	53	54	TRUE
ENSMUSG00000029433	Diablo	Promoter	561	562	TRUE
ENSMUSG00000016503	Gtf3a	Promoter	119	-131	TRUE
ENSMUSG00000035235	Trim13	Promoter	94	95	TRUE
ENSMUSG00000013611	Snx31	Promoter	53	54	TRUE
ENSMUSG00000094596	Btbd35f20	Promoter	3036	3037	TRUE
ENSMUSG00000094596	Btbd35f20	Promoter	3514	3515	TRUE
ENSMUSG00000094596	Btbd35f20	Promoter	861	-873	TRUE
ENSMUSG00000020074	Ccar1	Promoter	237	238	TRUE
ENSMUSG00000038252	Ncapd2	Promoter	138	139	TRUE
ENSMUSG00000063428	Ddo	Promoter	1543	-1555	TRUE
ENSMUSG00000039199	Zdhhc1	Promoter	0	-7	TRUE
ENSMUSG00000020990	Cdkl1	Promoter	4452	-4464	TRUE
ENSMUSG00000114797	Nupl1	Promoter	2428	2429	TRUE
ENSMUSG00000022515	Anks3	Promoter	222	-234	TRUE
ENSMUSG00000037514	Pank2	Promoter	954	-966	TRUE
ENSMUSG00000017715	Pgs1	Promoter	666	-678	TRUE
	Rian	Promoter	171125	171126	TRUE
ENSMUSG00000017299	Dnttip1	Promoter	218	219	TRUE
ENSMUSG00000031509	1700016D06Rik	Promoter	17588	17589	TRUE
ENSMUSG00000029518	Rab35	Promoter	198	-210	TRUE
ENSMUSG00000029518	Rab35	Promoter	5	6	TRUE
ENSMUSG00000061298	Agbl4	Promoter	361	-373	TRUE
ENSMUSG00000040415	Dtx3	Promoter	544	545	TRUE
ENSMUSG00000053395	Cacng8	Promoter	1316	1317	TRUE
ENSMUSG00000053395	Cacng8	Promoter	589	-601	TRUE
ENSMUSG00000108414	Snhg1	Promoter	11939	-11951	TRUE
ENSMUSG00000103037	Pcdhgb1	Promoter	197	-209	TRUE
ENSMUSG00000103037	Pcdhgb1	Promoter	238	-250	TRUE
ENSMUSG00000103037	Pcdhgb1	Promoter	258	-270	TRUE
ENSMUSG00000103037	Pcdhgb1	Promoter	258	-270	TRUE
ENSMUSG00000102748	Pcdhgb2	Promoter	197	-209	TRUE
ENSMUSG00000102748	Pcdhgb2	Promoter	238	-250	TRUE
ENSMUSG00000102748	Pcdhgb2	Promoter	258	-270	TRUE
ENSMUSG00000102748	Pcdhgb2	Promoter	258	-270	TRUE
ENSMUSG00000103585	Pcdhgb4	Promoter	238	-250	TRUE
ENSMUSG00000103585	Pcdhgb4	Promoter	258	-270	TRUE
ENSMUSG00000103585	Pcdhgb4	Promoter	258	-270	TRUE
ENSMUSG00000103749	Pcdhgb5	Promoter	258	-270	TRUE
ENSMUSG00000103749	Pcdhgb5	Promoter	258	-270	TRUE
ENSMUSG00000103088	Pcdhgb6	Promoter	258	-270	TRUE
ENSMUSG00000103144	Pcdhga1	Promoter	197	-209	TRUE
ENSMUSG00000103144	Pcdhga1	Promoter	238	-250	TRUE
ENSMUSG00000103144	Pcdhga1	Promoter	258	-270	TRUE
ENSMUSG00000103144	Pcdhga1	Promoter	258	-270	TRUE
ENSMUSG00000103332	Pcdhga2	Promoter	197	-209	TRUE
ENSMUSG00000103332	Pcdhga2	Promoter	238	-250	TRUE
ENSMUSG00000103332	Pcdhga2	Promoter	258	-270	TRUE
ENSMUSG00000103332	Pcdhga2	Promoter	258	-270	TRUE
ENSMUSG00000104346	Pcdhga3	Promoter	197	-209	TRUE
ENSMUSG00000104346	Pcdhga3	Promoter	238	-250	TRUE
ENSMUSG00000104346	Pcdhga3	Promoter	258	-270	TRUE
ENSMUSG00000104346	Pcdhga3	Promoter	258	-270	TRUE
ENSMUSG00000103677	Pcdhga4	Promoter	197	-209	TRUE
ENSMUSG00000103677	Pcdhga4	Promoter	238	-250	TRUE
ENSMUSG00000103677	Pcdhga4	Promoter	258	-270	TRUE
ENSMUSG00000103677	Pcdhga4	Promoter	258	-270	TRUE
ENSMUSG00000103567	Pcdhga5	Promoter	238	-250	TRUE
ENSMUSG00000103567	Pcdhga5	Promoter	258	-270	TRUE
ENSMUSG00000103567	Pcdhga5	Promoter	258	-270	TRUE
ENSMUSG00000103793	Pcdhga6	Promoter	238	-250	TRUE
ENSMUSG00000103793	Pcdhga6	Promoter	258	-270	TRUE
ENSMUSG00000103793	Pcdhga6	Promoter	258	-270	TRUE
ENSMUSG00000103472	Pcdhga7	Promoter	238	-250	TRUE
ENSMUSG00000103472	Pcdhga7	Promoter	258	-270	TRUE
ENSMUSG00000103472	Pcdhga7	Promoter	258	-270	TRUE
ENSMUSG00000103897	Pcdhga8	Promoter	258	-270	TRUE
ENSMUSG00000103897	Pcdhga8	Promoter	258	-270	TRUE
ENSMUSG00000102440	Pcdhga9	Promoter	258	-270	TRUE
ENSMUSG00000049470	Aff4	Promoter	195	196	TRUE
ENSMUSG00000058297	Spock2	Promoter	129	-141	TRUE
